# Supplementary material for: Vespakinin-M delineates an AMPK/mTOR-arginine-TCA cycle axis to act as an immunometabolic switch in post-stroke microglia
Source: Redox Biol. 2026 May 12;94:104210. doi: 10.1016/j.redox.2026.104210 (PMC13214344; doi:10.1016/j.redox.2026.104210)
Supplement: Multimedia component 2 [file mmc2.xlsx]

## Sheet: Fig.1
	IL-6	days	Sham								Vehicle								VK
		1	91.3162	80.0448	94.7911	56.3883	97.4603	119.959	106.852	117.102	766.415	701.976	444.329	221.03	934.987	521.068	426.871	362.942	860.531	874.153	858.225	480.169	213.345	840.214	864.764	507.358
		3									808.922	628.368	845.24	839.333	472.559	541.636	1091.45	526.387	297.728	593.353	357.601	344.801	643.178	418.661	183.014	196.613
		7									336.452	412.17	677.533	433.189	611.86	404.773	1150.88	328.122	170.1	158.187	143.021	140.143	527.678	452.499	365.654	419.768
	TNF-α	days	Sham								Vehicle								VK
		1	48.1756	57.8328	49.5267	90.9114	34.3412	67.929	48.9868	52.7545	153.205	111.872	94.7118	328.822	122.433	92.266	286.932	252.165	294.015	187.197	80.9646	100.734	61.5579	98.5367	94.4395	208.021
		3									161.981	142.409	84.9272	134.959	198.427	226.932	258.164	113.291	84.9822	102.831	93.6236	96.2387	126.445	110.409	17.9454	95.2644
		7									222.706	292.075	145.158	184.599	57.7795	240.894	122.144	211.833	132.693	93.4605	82.516	77.2826	71.3263	106.828	47.0917	201.283
	IL-1β	days	Sham								Vehicle								VK
		1	34.2475	48.373	5.68304	7.35679	10.0079	31.9566	14.7342	3.3467	107.698	44.6978	216.565	34.038	151.277	67.0721	154.119	155.159	156.257	124.047	116.617	97.7645	24.5901	83.751	106.235	159.405
		3									51.6493	37.7728	76.7926	31.7499	86.7703	77.7254	40.7559	204.075	53.9375	41.8436	25.181	46.6622	21.1034	105.769	162.711	71.8991
		7									32.0271	101.662	42.8187	91.4403	104.802	59.7278	75.609	69.8429	36.5903	25.3988	31.3545	17.3101	27.4348	38.3825	15.3132	18.8643
	Fig.1B
	Fig.1H
		p_val	avg_log2FC	pct.1	pct.2	p_val_adj
	Ugt8a	1.44e-22	3.33501	0.528	0.074	3.99e-18
	Fa2h	2.53e-22	2.85137	0.5	0.065	6.99e-18
	Sccpdh	4.74e-22	3.19001	0.278	0.019	1.31e-17
	Car2	6.15e-21	2.84804	0.528	0.077	1.7e-16
	Pstpip2	1.38e-20	2.33393	0.556	0.084	3.83e-16
	Tspan2	1.77e-18	2.66419	0.528	0.086	4.88e-14
	Klhl4	4.72e-18	3.27457	0.25	0.02	1.3e-13
	Cdh20	5.36e-17	3.41369	0.528	0.101	1.48e-12
	Gm19500	6.74e-17	2.88666	0.333	0.038	1.86e-12
	Gm16168	1.78e-16	2.80042	0.417	0.061	4.92e-12
	Cavin4	2.29e-16	3.85662	0.167	0.009	6.34e-12
	Gm42756	4.31e-16	4.87342	0.111	0.004	1.19e-11
	Vldlr	4.78e-16	2.19949	0.389	0.053	1.32e-11
	Cdh19	7.89e-16	2.9996	0.389	0.056	2.18e-11
	ENSMUSG00000120976	6.45e-15	2.4199	0.333	0.043	1.78e-10
	St6galnac3	1.45e-14	2.63495	0.639	0.167	4.01e-10
	Gjc2	1.84e-14	4.09868	0.111	0.004	5.07e-10
	D7Ertd443e	4.66e-14	2.76973	0.417	0.073	1.29e-09
	Gm48508	4.82e-14	3.90211	0.167	0.011	1.33e-09
	A330015K06Rik	6.59e-14	3.12739	0.333	0.048	1.82e-09
	Gm19605	7.67e-14	3.07565	0.167	0.011	2.12e-09
	Jam3	1.02e-13	2.03072	0.444	0.077	2.8e-09
	Tmem98	1.32e-13	3.31807	0.194	0.016	3.65e-09
	Bank1	6.43e-13	2.32298	0.306	0.042	1.78e-08
	Dixdc1	7.8e-13	2.71929	0.361	0.06	2.16e-08
	Grb14	7.93e-13	2.187	0.389	0.065	2.19e-08
	Eml1	1.17e-12	2.43809	0.417	0.077	3.23e-08
	D16Ertd472e	1.29e-12	2.63694	0.25	0.029	3.55e-08
	Myo1d	2.35e-12	2.06436	0.472	0.099	6.48e-08
	Tubb4a	2.41e-12	2.48314	0.361	0.061	6.66e-08
	6720489N17Rik	4.11e-12	3.42949	0.139	0.009	1.14e-07
	Mobp	8.61e-12	2.0141	0.444	0.094	2.38e-07
	Kcna1	1.89e-11	2.36922	0.306	0.047	5.23e-07
	Slc24a2	2.16e-11	3.0305	0.75	0.315	5.98e-07
	Prr5l	2.41e-11	2.41287	0.556	0.16	6.66e-07
	E130308A19Rik	2.74e-11	2.09305	0.528	0.135	7.56e-07
	Stxbp6	3.57e-11	2.50446	0.417	0.087	9.87e-07
	Ninj2	4.09e-11	2.44943	0.278	0.041	1.13e-06
	Bet1	4.97e-11	2.31363	0.25	0.033	1.37e-06
	Plekhg1	5e-11	2.26593	0.444	0.097	1.38e-06
	A330049N07Rik	7.54e-11	2.59454	0.278	0.042	2.08e-06
	Ctnna3	9.34e-11	2.72058	0.5	0.138	2.58e-06
	Dscaml1	1.15e-10	2.03373	0.528	0.138	3.18e-06
	Map4k5	1.59e-10	1.64949	0.639	0.194	4.4e-06
	Enox1	1.66e-10	1.4661	0.639	0.181	4.59e-06
	Nckap1	2.13e-10	1.5147	0.583	0.156	5.89e-06
	Elovl7	2.43e-10	2.23549	0.306	0.052	6.71e-06
	Gar1	3.44e-10	3.4259	0.111	0.007	9.5e-06
	Hapln2	3.73e-10	2.69363	0.194	0.023	1.03e-05
	Plekhh1	4.1e-10	2.27408	0.361	0.074	1.13e-05
	Ypel2	4.1e-10	1.88378	0.556	0.163	1.13e-05
	Atg4d	4.32e-10	2.77468	0.194	0.023	1.19e-05
	Bcas1	4.76e-10	2.06947	0.417	0.096	1.31e-05
	Megf10	5.83e-10	2.04086	0.306	0.053	1.61e-05
	Frmd5	6.75e-10	2.51087	0.694	0.299	1.86e-05
	Tmtc2	6.95e-10	1.90821	0.472	0.117	1.92e-05
	Mog	7.9e-10	1.92933	0.389	0.083	2.18e-05
	Igsf11	1.07e-09	2.38797	0.25	0.038	2.95e-05
	Zfp536	1.1e-09	1.91675	0.528	0.159	3.03e-05
	Aldh6a1	1.37e-09	1.74148	0.306	0.054	3.78e-05
	Adipor2	2.04e-09	1.60522	0.556	0.156	5.64e-05
	Tmeff2	2.28e-09	2.75908	0.75	0.366	6.29e-05
	Mir100hg	2.32e-09	2.34707	0.194	0.025	6.41e-05
	Cldn14	2.33e-09	2.75127	0.222	0.032	6.43e-05
	Slc30a4	2.47e-09	1.64822	0.222	0.031	6.83e-05
	4930420G21Rik	2.63e-09	3.17203	0.194	0.025	7.27e-05
	Siglech	3e-09	1.68547	0.361	0.076	8.28e-05
	Aspa	3e-09	2.04906	0.361	0.08	8.3e-05
	Klhl2	3.18e-09	1.70526	0.694	0.252	8.77e-05
	St18	3.91e-09	2.16618	0.639	0.251	0.000108095
	Gtf2e1	4e-09	2.06722	0.25	0.039	0.00011057
	Prrg1	4.11e-09	2.57623	0.278	0.051	0.000113484
	Sec14l5	4.43e-09	2.12393	0.333	0.068	0.000122531
	Cyp2j12	4.52e-09	2.45989	0.194	0.025	0.00012483
	Map7	4.64e-09	1.88359	0.556	0.177	0.000128142
	Anln	4.74e-09	2.12117	0.444	0.12	0.000130969
	Atp10b	4.93e-09	3.9995	0.111	0.008	0.000136228
	Mbp	6.95e-09	1.92369	0.639	0.275	0.000192067
	Eci1	6.99e-09	2.77383	0.139	0.013	0.000193091
	Ggps1	9.39e-09	1.21297	0.472	0.118	0.000259468
	Edil3	9.64e-09	2.84215	0.694	0.344	0.000266302
	Mast4	1.03e-08	2.08763	0.722	0.359	0.000285271
	Slain1	1.18e-08	2.29996	0.333	0.075	0.000325957
	Map1a	1.33e-08	2.3889	0.194	0.027	0.000366434
	Sh3gl3	1.37e-08	2.26005	0.25	0.042	0.000379925
	Mal	1.47e-08	2.12137	0.306	0.061	0.000405859
	Ift122	1.54e-08	1.92453	0.278	0.051	0.000426779
	Cfh	1.7e-08	1.41448	0.694	0.264	0.000469781
	Gm12324	1.79e-08	3.8623	0.111	0.009	0.000493593
	Pak5	2.04e-08	2.49801	0.528	0.177	0.000563813
	Ptprk	2.96e-08	1.7959	0.583	0.213	0.000817973
	Ddr1	2.96e-08	2.13842	0.306	0.064	0.000819022
	Pantr1	2.97e-08	3.04428	0.139	0.015	0.000819872
	Tsc22d3	3.09e-08	2.00192	0.222	0.035	0.000853503
	Arhgap23	3.3e-08	1.47636	0.556	0.178	0.000913064
	Enpp2	3.33e-08	2.0139	0.528	0.191	0.000920877
	Sox2ot	3.82e-08	2.12384	0.5	0.173	0.00105477
	Gm9828	3.96e-08	2.7151	0.139	0.015	0.00109425
	Grm3	4.51e-08	2.30891	0.472	0.158	0.00124715
	Nipal4	4.82e-08	3.98776	0.111	0.01	0.00133085
	Pde4b	5.47e-08	2.88715	0.75	0.435	0.00151136
	Daam2	5.8e-08	2.6083	0.278	0.057	0.00160142
	Usp54	5.87e-08	1.31342	0.417	0.104	0.00162142
	Gpm6b	5.9e-08	1.67476	0.583	0.211	0.00163089
	BC035044	6.02e-08	3.26933	0.111	0.01	0.0016643
	Ttll7	6.84e-08	1.68285	0.361	0.087	0.00188858
	Arsk	6.91e-08	1.79512	0.306	0.065	0.00190997
	Gal3st1	7.03e-08	2.49807	0.194	0.03	0.00194263
	Cops3	8.98e-08	1.43662	0.417	0.108	0.00248057
	Pls1	9.94e-08	2.11154	0.25	0.047	0.00274782
	Gnao1	1.02e-07	1.92914	0.472	0.157	0.00282513
	C030029H02Rik	1.09e-07	2.8883	0.194	0.031	0.00300832
	Stmn4	1.12e-07	2.84971	0.194	0.031	0.00309267
	Trf	1.14e-07	1.83062	0.556	0.195	0.00314199
	Dnm3	1.16e-07	1.71861	0.611	0.244	0.00321121
	Plcl1	1.24e-07	1.8232	0.75	0.429	0.00341479
	Elapor2	1.3e-07	1.9466	0.306	0.068	0.00359716
	Ptpdc1	1.35e-07	2.24076	0.194	0.03	0.00371773
	Slc22a23	1.57e-07	1.8199	0.361	0.091	0.0043439
	Car14	1.7e-07	2.259	0.194	0.031	0.00470056
	Qdpr	1.72e-07	2.4106	0.194	0.031	0.00476507
	Gm49356	1.75e-07	2.28472	0.139	0.016	0.00484021
	Tcea1	1.87e-07	1.92389	0.222	0.039	0.00516103
	Gatad1	1.91e-07	2.23267	0.167	0.023	0.00529089
	Jakmip3	2.06e-07	1.72712	0.333	0.08	0.00570342
	Limch1	2.08e-07	1.35859	0.528	0.173	0.00573567
	Csrp1	2.12e-07	2.29652	0.222	0.04	0.0058532
	Cldn11	2.19e-07	1.75581	0.417	0.115	0.00604762
	Prkca	2.52e-07	1.29549	0.667	0.259	0.00695235
	Ndrg1	2.55e-07	3.42662	0.167	0.025	0.00705392
	Npat	2.66e-07	1.5364	0.389	0.102	0.00734598
	Cpox	2.77e-07	1.96024	0.25	0.049	0.00765054
	St3gal4	2.95e-07	0.979414	0.722	0.286	0.00816472
	Plaat3	3e-07	1.95866	0.222	0.04	0.00828348
	Inpp5f	3.27e-07	1.31062	0.472	0.141	0.00903416
	Maip1	3.29e-07	2.222	0.139	0.017	0.00910093
	Fam162a	3.46e-07	2.03448	0.194	0.032	0.00956828
	Prkab1	3.72e-07	2.2449	0.139	0.017	0.0102874
	Mettl23	3.9e-07	1.64144	0.306	0.07	0.0107773
	Larp6	3.91e-07	3.23929	0.139	0.018	0.0108135
	Krit1	4.12e-07	0.794596	0.917	0.365	0.0113931
	Slc38a2	4.44e-07	1.24414	0.639	0.236	0.0122627
	Thra	4.83e-07	1.55249	0.333	0.082	0.0133439
	Plp1	5e-07	1.59989	0.833	0.461	0.0138244
	Dnajc3	5.43e-07	1.42917	0.417	0.115	0.0150012
	Rftn2	5.46e-07	2.52773	0.139	0.018	0.0150789
	Phlpp1	5.52e-07	1.96865	0.611	0.319	0.0152519
	Ppp1r16b	6.19e-07	1.47733	0.361	0.095	0.017104
	Golph3	7.3e-07	1.5372	0.278	0.061	0.0201592
	Ptn	7.63e-07	1.25198	0.417	0.115	0.0210724
	Eri1	8.63e-07	1.71408	0.278	0.063	0.0238468
	Insc	9.6e-07	2.19316	0.194	0.035	0.0265189
	Rpl18	9.83e-07	2.7757	0.111	0.012	0.0271559
	Ikzf2	9.99e-07	1.4265	0.361	0.095	0.0276074
	Arhgef28	1e-06	1.90432	0.278	0.064	0.0276634
	Sema6a	1.02e-06	2.04715	0.306	0.077	0.0280455
	Ppfibp2	1.27e-06	1.39252	0.444	0.14	0.0349995
	Gm10790	1.28e-06	1.19129	0.333	0.084	0.0352996
	Spns2	1.32e-06	2.06683	0.222	0.044	0.0363678
	Cobll1	1.33e-06	2.24058	0.25	0.056	0.0366945
	Gm7854	1.34e-06	1.85827	0.167	0.026	0.0370819
	Bbip1	1.42e-06	1.51776	0.361	0.1	0.0393517
	Fign	1.47e-06	1.84833	0.25	0.054	0.0406505
	Gm10701	1.59e-06	3.49288	0.111	0.013	0.0439827
	Sall1	1.77e-06	1.24484	0.417	0.125	0.048821
	Arcn1	1.83e-06	0.875603	0.528	0.168	0.0504893
	Syt11	1.84e-06	1.2025	0.528	0.182	0.0508742
	Rnf220	1.97e-06	1.93594	0.5	0.199	0.0543872
	Mapt	2.01e-06	1.439	0.556	0.215	0.0554884
	Septin7	2.01e-06	1.71655	0.694	0.364	0.055489
	Ephb1	2.1e-06	1.72609	0.361	0.107	0.0579464
	Pcdh11x	2.11e-06	1.79252	0.472	0.159	0.0582902
	Cab39l	2.14e-06	0.819015	0.528	0.168	0.0591415
	Clec2i	2.17e-06	2.51115	0.111	0.013	0.0600318
	Cdk19	2.24e-06	1.24582	0.861	0.452	0.0619727
	Zfp94	2.28e-06	2.41068	0.111	0.013	0.0629082
	Trpc6	2.3e-06	2.42458	0.111	0.013	0.0634992
	Mat2a	2.39e-06	1.39688	0.5	0.18	0.0659304
	Tmod2	2.58e-06	2.12182	0.306	0.083	0.0712986
	Pak1	2.59e-06	1.86166	0.417	0.145	0.0716636
	Fam102a	2.69e-06	1.53993	0.222	0.045	0.0743631
	8430429K09Rik	2.8e-06	2.34078	0.139	0.02	0.0774322
	Gatm	2.82e-06	1.38887	0.611	0.257	0.0779119
	Dock10	2.85e-06	0.986649	0.972	0.751	0.0788308
	Ccng1	2.9e-06	1.69599	0.194	0.036	0.0800187
	Tmcc2	2.93e-06	2.44483	0.167	0.028	0.081075
	Zfp719	3.25e-06	1.89304	0.139	0.02	0.0897638
	Msh3	3.31e-06	1.23911	0.389	0.115	0.0914371
	Ptgds	3.37e-06	1.77324	0.361	0.101	0.0931958
	9330117O12Rik	3.41e-06	3.06627	0.139	0.02	0.0941461
	Psma2	3.79e-06	1.61718	0.194	0.036	0.104819
	Mrps25	3.85e-06	2.75136	0.111	0.013	0.106399
	Lpar1	3.92e-06	2.03505	0.194	0.037	0.108377
	Adamtsl1	3.97e-06	1.84289	0.278	0.069	0.109715
	Ier3ip1	4.02e-06	1.40484	0.278	0.066	0.11096
	Timm23	4.57e-06	1.26922	0.306	0.077	0.126342
	Hecw2	4.62e-06	1.63705	0.5	0.197	0.12758
	Heg1	4.67e-06	2.38716	0.222	0.049	0.128973
	Slc44a1	4.89e-06	1.62237	0.556	0.23	0.134978
	Gpr34	5.26e-06	0.886028	0.583	0.215	0.145274
	Qki	5.88e-06	0.868899	1	0.91	0.162506
	Il1a	6.16e-06	1.83769	0.194	0.038	0.17033
	Tnfaip6	6.3e-06	1.79564	0.194	0.038	0.174091
	Gm44829	6.76e-06	1.68537	0.167	0.029	0.186773
	Abtb2	7.23e-06	2.20947	0.167	0.03	0.199888
	Sox10	7.38e-06	2.6836	0.139	0.022	0.203795
	Sorcs1	7.38e-06	1.49461	0.583	0.261	0.204052
	Gramd3	7.44e-06	1.28221	0.25	0.058	0.205547
	Tpd52l2	7.62e-06	1.27727	0.25	0.058	0.210661
	Cldn34c1	7.78e-06	1.71952	0.139	0.021	0.214929
	Sema4a	7.89e-06	2.0614	0.139	0.021	0.217991
	Zbtb10	7.93e-06	1.96425	0.111	0.014	0.219011
	Tifa	7.99e-06	1.86982	0.194	0.039	0.220673
	Ppm1l	8.22e-06	1.26899	0.389	0.122	0.227053
	Cdc42bpa	8.9e-06	1.09369	0.639	0.291	0.246011
	Aplp1	9.67e-06	0.87698	0.444	0.141	0.267105
	Rtn4	9.75e-06	1.06685	0.917	0.573	0.269397
	Crkl	1.02e-05	1.24357	0.306	0.081	0.280962
	Dock5	1.03e-05	1.5342	0.333	0.099	0.285209
	Elovl6	1.1e-05	1.20813	0.278	0.07	0.304428
	Ankub1	1.11e-05	2.94684	0.111	0.015	0.306815
	Tmem63a	1.16e-05	1.22506	0.306	0.082	0.319286
	Ankrd13a	1.16e-05	1.00879	0.361	0.106	0.319813
	Tbc1d5	1.21e-05	0.698877	1	0.675	0.334045
	Golim4	1.24e-05	1.00254	0.389	0.12	0.34247
	Lifr	1.24e-05	1.55802	0.222	0.05	0.343897
	Cdo1	1.26e-05	1.4209	0.167	0.03	0.349011
	Atpif1	1.28e-05	1.42763	0.278	0.073	0.353447
	Elmod2	1.29e-05	1.07797	0.222	0.049	0.356344
	Trmt5	1.3e-05	2.56318	0.111	0.015	0.358418
	Apod	1.3e-05	2.28767	0.333	0.108	0.359031
	Tmcc1	1.32e-05	0.697453	0.917	0.546	0.365263
	Lrig3	1.33e-05	2.04039	0.167	0.031	0.366295
	Zfp268	1.35e-05	2.16288	0.111	0.015	0.373317
	Cdc37l1	1.42e-05	1.07009	0.639	0.268	0.391521
	Crot	1.42e-05	1.43936	0.306	0.086	0.392577
	Desi1	1.49e-05	1.75939	0.278	0.077	0.412664
	Ncam1	1.51e-05	1.35159	0.611	0.28	0.416627
	Aatk	1.57e-05	1.183	0.444	0.156	0.434106
	Sncaip	1.6e-05	1.12867	0.361	0.107	0.441742
	Agap1	1.66e-05	0.99811	0.75	0.339	0.459731
	Sel1l	1.68e-05	0.805118	0.611	0.235	0.46517
	Canx	1.7e-05	0.922743	0.667	0.287	0.469381
	Hsbp1	1.73e-05	1.83383	0.139	0.023	0.477926
	Trim59	1.75e-05	1.68664	0.194	0.041	0.483548
	Gsn	1.76e-05	1.35549	0.333	0.099	0.486063
	Pex5l	1.87e-05	1.77206	0.583	0.275	0.516428
	Olfml1	1.91e-05	3.18203	0.167	0.034	0.526502
	Selplg	1.96e-05	0.970148	0.472	0.165	0.541797
	Neo1	2.06e-05	1.39597	0.444	0.166	0.56905
	Cysltr1	2.08e-05	1.77849	0.194	0.042	0.574542
	Ubtd2	2.13e-05	1.40451	0.222	0.051	0.588939
	Arl2	2.21e-05	2.24877	0.139	0.023	0.610823
	Ercc8	2.22e-05	1.37336	0.222	0.051	0.613323
	Unc5c	2.25e-05	1.35239	0.639	0.296	0.620464
	Msl2	2.28e-05	1.2039	0.333	0.098	0.628844
	Nfix	2.35e-05	0.97758	0.389	0.123	0.649607
	Bcl9	2.37e-05	0.811398	0.472	0.163	0.65386
	Trim36	2.45e-05	1.53765	0.194	0.042	0.676687
	Sec11c	2.47e-05	1.65237	0.25	0.063	0.681634
	Atp8a1	2.58e-05	0.903589	0.806	0.53	0.711958
	Tmem117	2.62e-05	1.14549	0.306	0.086	0.724307
	Golga5	2.7e-05	1.21549	0.361	0.115	0.7454
	D6Wsu163e	2.76e-05	1.53946	0.194	0.042	0.761588
	Arhgap5	2.82e-05	0.905502	0.778	0.402	0.7797
	Mfsd14a	2.98e-05	1.33781	0.333	0.105	0.824157
	Gm16759	3.22e-05	1.50869	0.25	0.065	0.8893
	Sh3tc2	3.31e-05	2.67861	0.111	0.016	0.915543
	Hsd17b12	3.35e-05	1.25332	0.333	0.103	0.925114
	Atrn	3.4e-05	0.775878	0.667	0.268	0.938097
	Gpr37	3.47e-05	1.68066	0.167	0.033	0.960027
	Tspan3	3.49e-05	1.05787	0.25	0.063	0.965088
	Tjp2	3.61e-05	1.05343	0.306	0.088	0.996837
	Eef2kmt	3.73e-05	1.57148	0.139	0.024	1
	Ibtk	3.74e-05	1.14788	0.333	0.103	1
	Ccp110	3.82e-05	0.931006	0.417	0.143	1
	Nkain2	3.85e-05	2.01329	0.917	0.695	1
	Lrrn1	3.87e-05	1.62449	0.167	0.033	1
	Mob3b	3.87e-05	1.15907	0.333	0.102	1
	Arhgef10	3.91e-05	1.7722	0.306	0.094	1
	Naga	3.92e-05	1.70869	0.139	0.024	1
	Fut8	3.93e-05	1.09417	0.556	0.236	1
	Slc16a6	4.29e-05	0.617262	0.583	0.213	1
	1700047M11Rik	4.44e-05	1.76102	0.194	0.045	1
	Ywhaq	4.52e-05	1.26471	0.5	0.2	1
	Gab1	4.83e-05	1.12115	0.528	0.208	1
	Tmem150a	5e-05	1.7569	0.167	0.035	1
	Parm1	5.05e-05	2.23153	0.167	0.035	1
	Dusp15	5.08e-05	2.51898	0.111	0.017	1
	Tmbim4	5.14e-05	0.950028	0.278	0.077	1
	Ptdss1	5.21e-05	1.40522	0.222	0.055	1
	Slc35d1	5.36e-05	1.51533	0.194	0.044	1
	Efcab14	5.38e-05	1.34335	0.417	0.157	1
	Ano4	5.4e-05	1.15029	0.444	0.164	1
	Dtna	5.57e-05	1.14106	0.444	0.164	1
	Nfasc	5.73e-05	1.49866	0.444	0.174	1
	Hmgcs1	5.86e-05	2.02743	0.111	0.017	1
	Cep57l1	5.89e-05	1.14967	0.306	0.092	1
	Pik3c2b	6.21e-05	2.07633	0.25	0.073	1
	Heatr3	6.3e-05	1.31883	0.278	0.08	1
	Rnft1	6.38e-05	1.19697	0.278	0.079	1
	Sertad2	6.69e-05	1.10437	0.333	0.106	1
	Vamp4	6.81e-05	1.14311	0.333	0.107	1
	Tspan15	7.05e-05	2.80788	0.111	0.018	1
	Mfap1b	7.14e-05	1.60698	0.139	0.025	1
	Rmdn1	7.14e-05	0.776657	0.556	0.21	1
	Nkx2-2os	7.3e-05	2.61339	0.111	0.018	1
	Fgfr2	7.33e-05	1.09324	0.528	0.217	1
	Nkain1	7.34e-05	1.9901	0.194	0.046	1
	Tesk2	7.42e-05	1.2617	0.333	0.109	1
	Cyp20a1	7.49e-05	1.38659	0.25	0.069	1
	Flnb	7.5e-05	0.932857	0.361	0.119	1
	Clmn	7.61e-05	1.22228	0.278	0.082	1
	Gfod1	7.65e-05	1.32222	0.222	0.056	1
	Pdcd6	7.69e-05	2.03726	0.139	0.026	1
	Hipk2	7.92e-05	0.987886	0.667	0.37	1
	Kcnq3	7.98e-05	1.21919	0.583	0.273	1
	Pdgfb	8.07e-05	0.996003	0.361	0.119	1
	Tmeff1	8.32e-05	1.60603	0.25	0.07	1
	Exoc6b	8.64e-05	0.821645	0.889	0.512	1
	Fbxl12	8.67e-05	1.5068	0.222	0.058	1
	B130055M24Rik	8.78e-05	1.82033	0.139	0.026	1
	Tcf12	8.83e-05	0.719309	0.917	0.589	1
	Prcp	8.86e-05	0.866738	0.417	0.148	1
	Eps15	8.98e-05	0.883508	0.694	0.358	1
	Pard3	8.99e-05	2.05096	0.306	0.104	1
	Rpf2	8.99e-05	1.54623	0.139	0.026	1
	Srp54c	9.04e-05	1.72497	0.167	0.036	1
	Mfsd6	9.05e-05	1.3047	0.222	0.057	1
	Add3	9.21e-05	1.17366	0.361	0.124	1
	Srcin1	9.26e-05	1.45658	0.361	0.13	1
	Siah2	9.29e-05	1.91985	0.111	0.018	1
	Drg2	9.41e-05	1.83254	0.139	0.026	1
	Atg2a	9.71e-05	1.38723	0.194	0.046	1
	Cyp4x1	9.75e-05	1.84486	0.111	0.018	1
	Fan1	9.91e-05	1.56626	0.194	0.046	1
	Gphn	9.97e-05	0.83333	0.889	0.606	1
	Snapc3	0.000101844	0.73244	0.611	0.254	1
	Dock2	0.000102016	0.680857	0.972	0.805	1
	Prickle2	0.000103411	1.87285	0.472	0.211	1
	Tulp4	0.000104515	0.670493	0.694	0.313	1
	Gpatch2l	0.000105258	0.99796	0.361	0.121	1
	Kif1b	0.000107193	0.916049	0.806	0.465	1
	Klf3	0.000108153	1.23241	0.444	0.181	1
	Ank	0.000109295	0.737697	0.667	0.304	1
	Rhou	0.000112254	1.77516	0.167	0.037	1
	Adamts4	0.000112495	2.46938	0.111	0.018	1
	Fermt2	0.0001138	1.99146	0.167	0.037	1
	Zfp638	0.000117567	0.728348	0.889	0.525	1
	Mbnl2	0.000117773	0.702356	0.972	0.604	1
	Rcbtb1	0.000119369	1.65144	0.333	0.124	1
	Rif1	0.000119452	0.72436	0.583	0.238	1
	Ptprf	0.00011995	1.34632	0.194	0.047	1
	Kcnj10	0.000123473	1.54347	0.194	0.048	1
	Galnt6	0.000124012	1.00925	0.333	0.11	1
	Slc39a9	0.000124588	0.990437	0.25	0.069	1
	Amotl2	0.000125141	2.09931	0.111	0.018	1
	Siae	0.000125141	2.11784	0.111	0.018	1
	Ash2l	0.000125821	1.02478	0.278	0.082	1
	Aoah	0.000126559	1.79265	0.333	0.12	1
	B3galnt1	0.00013	0.929431	0.306	0.094	1
	Cdc26	0.000135885	1.20862	0.278	0.086	1
	Rbm12b2	0.000138386	1.32608	0.139	0.027	1
	Psmd14	0.00013929	0.867208	0.556	0.237	1
	Cep97	0.000140941	0.907948	0.278	0.082	1
	Sgpp1	0.000141768	1.71707	0.167	0.037	1
	Gm6277	0.000141898	1.48005	0.111	0.018	1
	Nfatc1	0.000142655	0.851631	0.417	0.15	1
	Zfp771	0.000143145	1.49248	0.222	0.061	1
	Nbeal1	0.000144678	0.809958	0.667	0.321	1
	Tmc7	0.000145324	2.34444	0.139	0.028	1
	Ppip5k2	0.000146323	0.705251	0.444	0.163	1
	Polk	0.000146561	1.11608	0.333	0.112	1
	Vmp1	0.000148715	0.766378	0.722	0.363	1
	Ndufa7	0.000155796	1.83562	0.139	0.027	1
	Phldb1	0.000159129	1.51561	0.306	0.105	1
	Lcorl	0.000160255	0.861316	0.861	0.481	1
	Ndufaf7	0.000167824	1.43307	0.222	0.061	1
	Slc25a51	0.000167964	0.995417	0.25	0.07	1
	Gpatch3	0.000168092	1.55323	0.139	0.027	1
	Ube2d3	0.000169708	0.758055	0.667	0.309	1
	A530088E08Rik	0.000170843	1.48999	0.139	0.027	1
	Snx21	0.000172998	2.25739	0.111	0.019	1
	Folh1	0.000176322	1.83037	0.139	0.028	1
	Xiap	0.00017851	0.685511	0.667	0.308	1
	Lancl2	0.000178627	2.24102	0.111	0.019	1
	Nudcd1	0.000181138	1.41943	0.167	0.037	1
	Pomp	0.000182669	2.08634	0.111	0.019	1
	Cr1l	0.000183655	0.8934	0.389	0.139	1
	Ctsc	0.000188774	0.762485	0.444	0.168	1
	Megf9	0.000191172	0.94953	0.306	0.098	1
	Dpyd	0.000192528	1.22717	0.278	0.087	1
	Cox7b	0.000195954	1.03384	0.222	0.06	1
	St3gal3	0.000198515	0.798788	0.556	0.243	1
	Casp2	0.00019908	1.72501	0.111	0.019	1
	Sgtb	0.00019908	1.76435	0.111	0.019	1
	B3galt1	0.000199347	0.982925	0.611	0.285	1
	Ttll4	0.000199829	1.51336	0.222	0.061	1
	A230001M10Rik	0.000201397	1.47755	0.139	0.028	1
	Nxpe3	0.000203439	1.71414	0.167	0.039	1
	Gm48678	0.00020805	2.38373	0.139	0.029	1
	Cilk1	0.000210856	1.51522	0.278	0.09	1
	Limk2	0.000214656	0.987675	0.306	0.098	1
	Sez6l2	0.000228032	1.24879	0.25	0.075	1
	Wdfy2	0.000229497	0.856942	0.556	0.246	1
	Abce1	0.000234514	0.990062	0.306	0.101	1
	Tmem178b	0.000236556	1.38956	0.5	0.252	1
	Vapa	0.000237412	0.721714	0.583	0.255	1
	Cldnd1	0.000237705	1.24652	0.194	0.049	1
	Kcnip3	0.000239372	1.30211	0.194	0.05	1
	Csmd3	0.000240873	1.058	0.861	0.671	1
	Rpl23a	0.000243329	2.4089	0.111	0.02	1
	Stmn1	0.000243785	1.5975	0.167	0.039	1
	Ccdc88a	0.000247023	1.05056	0.75	0.485	1
	Asrgl1	0.000248198	1.4775	0.167	0.039	1
	Smc6	0.000249618	0.601371	0.611	0.258	1
	Glce	0.000254114	1.11763	0.194	0.049	1
	Mpdz	0.000256299	1.36556	0.194	0.05	1
	Hmces	0.000257249	1.56394	0.167	0.039	1
	Dnajc19	0.000258141	0.696828	0.278	0.085	1
	Tmem9b	0.000262212	1.63469	0.194	0.051	1
	Smarcd2	0.000263639	1.96335	0.111	0.02	1
	Trim2	0.000267699	1.10018	0.5	0.23	1
	Magi2	0.000270333	1.53488	0.806	0.669	1
	Gmps	0.000272153	1.17452	0.222	0.062	1
	Otud7b	0.000273272	1.07933	0.5	0.221	1
	Use1	0.000273539	1.86944	0.111	0.02	1
	Limd1	0.000276126	1.21378	0.222	0.062	1
	Apoo	0.000278137	1.50893	0.139	0.029	1
	Timmdc1	0.00028022	0.955672	0.25	0.074	1
	Ptk2	0.000283024	0.636558	0.611	0.256	1
	Yes1	0.000294956	1.25138	0.278	0.092	1
	Commd8	0.000295514	1.26071	0.222	0.063	1
	Dennd5b	0.000297226	1.06508	0.361	0.135	1
	Bckdhb	0.000304063	0.743526	0.389	0.143	1
	Agpat4	0.000304863	1.53051	0.167	0.04	1
	Hhip	0.000313948	2.19083	0.111	0.02	1
	Nsa2	0.000320818	1.76139	0.139	0.03	1
	Pcgf3	0.000321424	0.906114	0.306	0.101	1
	Nr2c2	0.000323071	0.734998	0.556	0.239	1
	Dip2a	0.000326342	0.885014	0.417	0.164	1
	Sfswap	0.000327016	0.524185	0.75	0.324	1
	Psmd1	0.000329849	0.638809	0.667	0.297	1
	Nfib	0.000334511	1.21447	0.417	0.176	1
	Uchl3	0.000336489	0.862342	0.278	0.088	1
	Sec63	0.000347036	0.70039	0.583	0.261	1
	Gm3365	0.000356501	1.61392	0.139	0.03	1
	Map6	0.00036032	1.42348	0.194	0.052	1
	St8sia1	0.000362272	2.03021	0.111	0.02	1
	Sptlc1	0.000363097	0.814647	0.25	0.075	1
	Supt3	0.000365316	0.944548	0.5	0.225	1
	Ermn	0.000367911	2.79109	0.111	0.021	1
	Srp9	0.000369197	1.46157	0.139	0.03	1
	Amn1	0.000371159	0.661933	0.389	0.142	1
	Morn1	0.000373178	1.90517	0.111	0.02	1
	Fam234b	0.000374767	1.47045	0.139	0.03	1
	Dnajc10	0.000377989	0.970989	0.333	0.116	1
	Dock9	0.000383463	1.23939	0.528	0.258	1
	Yipf4	0.000385932	0.884817	0.278	0.091	1
	Tmem38b	0.000390784	1.20353	0.167	0.04	1
	Erbb3	0.000395841	2.25446	0.139	0.031	1
	Brdt	0.000398441	1.46871	0.167	0.041	1
	Tmed5	0.000399278	1.0104	0.278	0.09	1
	Birc2	0.000400015	1.02971	0.278	0.091	1
	Pcdh9	0.000402971	2.0197	0.944	0.893	1
	Ero1b	0.000404031	1.38706	0.194	0.053	1
	Magt1	0.000406595	1.24584	0.306	0.109	1
	Lrch3	0.000407311	0.674502	0.667	0.338	1
	Wasl	0.000433676	0.786252	0.417	0.163	1
	Gprc5b	0.000434108	2.03165	0.139	0.031	1
	Atp11a	0.000434697	0.810884	0.333	0.119	1
	Ppp2r3a	0.000437289	1.35314	0.417	0.179	1
	Ube2e2	0.000440461	0.965789	0.583	0.323	1
	Mecp2	0.000450023	0.667179	0.639	0.307	1
	Ttll5	0.000457262	0.741343	0.5	0.211	1
	Trim35	0.000462042	1.05071	0.389	0.158	1
	Cenpo	0.000463338	1.43649	0.139	0.03	1
	Cenpj	0.00046454	1.38534	0.167	0.042	1
	Cyld	0.00046517	0.781075	0.472	0.194	1
	Il1rap	0.000465541	0.76186	0.389	0.149	1
	Slc8a1	0.000465642	0.445507	1	0.934	1
	2610005L07Rik	0.000474215	1.00298	0.278	0.092	1
	Gm3248	0.000474811	2.22968	0.111	0.021	1
	Hnrnpd	0.000474889	0.640593	0.472	0.188	1
	Zfp942	0.000485346	0.735176	0.361	0.132	1
	Crem	0.0004881	1.2451	0.194	0.053	1
	Impact	0.000490555	0.798593	0.472	0.203	1
	Ppp2r1a	0.000504038	1.4937	0.139	0.031	1
	Mier3	0.00051634	0.955489	0.194	0.053	1
	Mrpl38	0.000517438	1.51674	0.111	0.021	1
	Zfp36	0.000518731	1.67925	0.139	0.031	1
	Eda	0.000526227	1.98309	0.139	0.031	1
	Tmbim1	0.000531661	1.02581	0.25	0.078	1
	Ndufb3	0.000541522	1.6321	0.139	0.031	1
	Osbpl1a	0.000542875	0.838501	0.472	0.199	1
	D5Ertd579e	0.000547561	1.00571	0.389	0.158	1
	Prkcz	0.000548622	1.15	0.278	0.096	1
	Tmx1	0.000551948	1.41573	0.139	0.031	1
	Rhobtb3	0.000557932	1.57742	0.167	0.043	1
	Mast3	0.000560039	1.1329	0.278	0.095	1
	Rfc2	0.000565113	0.832413	0.278	0.092	1
	Map3k13	0.000565243	1.26571	0.139	0.031	1
	Ankrd28	0.000566353	0.852604	0.611	0.294	1
	Abraxas2	0.000567687	0.964876	0.25	0.078	1
	Mboat2	0.000572053	1.54662	0.222	0.068	1
	Tsacc	0.000572489	1.24222	0.167	0.042	1
	Blvrb	0.000578391	1.01151	0.278	0.092	1
	Phyhipl	0.000590629	1.65301	0.222	0.07	1
	Rgl1	0.000590946	0.468358	0.389	0.145	1
	Prpf40a	0.000599632	0.538219	0.806	0.421	1
	Frmd8	0.000601364	1.18827	0.25	0.081	1
	Tmtc3	0.000602235	1.0434	0.25	0.079	1
	Mag	0.000611029	1.02581	0.306	0.11	1
	Scd2	0.000613998	0.710018	0.417	0.163	1
	Akap17b	0.000618201	0.840172	0.278	0.092	1
	Caap1	0.000622499	0.789995	0.333	0.12	1
	2900052L18Rik	0.000627772	1.38145	0.167	0.042	1
	Strn	0.000628574	0.854451	0.417	0.167	1
	Abca9	0.000650005	0.57291	0.417	0.167	1
	Pdia4	0.000651297	1.25892	0.167	0.042	1
	P2ry12	0.00065573	0.661236	0.639	0.327	1
	Ears2	0.000658853	1.87905	0.111	0.022	1
	Rbm10	0.000665399	1.17426	0.278	0.096	1
	Pten	0.000667084	0.61256	0.75	0.349	1
	Srebf2	0.000680388	1.6122	0.167	0.044	1
	Naca	0.000683289	1.12567	0.194	0.054	1
	Dimt1	0.000694919	1.26622	0.167	0.043	1
	Spcs2	0.000702867	1.49795	0.222	0.069	1
	Kcnj2	0.000706541	1.00287	0.167	0.042	1
	E330020D12Rik	0.000706577	1.21881	0.222	0.068	1
	Zfp397	0.000710897	0.834376	0.278	0.093	1
	Rab6b	0.000711222	1.23612	0.222	0.068	1
	Creb5	0.000716582	1.42358	0.25	0.085	1
	Elmo1	0.000719229	0.42179	1	0.856	1
	Snap23	0.000729536	0.602182	0.5	0.213	1
	Prox1	0.000732894	1.44269	0.222	0.07	1
	Ccdc58	0.000740679	0.667149	0.278	0.092	1
	Fam78b	0.000746913	1.75488	0.139	0.032	1
	Unc5b	0.000767794	1.88348	0.111	0.023	1
	Ciao2a	0.000776789	2.06772	0.139	0.033	1
	Fam171b	0.000783364	0.986912	0.222	0.068	1
	Sik2	0.000784534	0.758315	0.639	0.318	1
	Kif13a	0.000793122	1.13471	0.444	0.206	1
	Cpsf2	0.000802531	1.51563	0.194	0.057	1
	B3galt5	0.000825049	1.0425	0.194	0.055	1
	Cct6a	0.000837301	1.0958	0.194	0.056	1
	Cntn2	0.000840288	1.42648	0.222	0.07	1
	Zfas1	0.00084599	1.80096	0.111	0.023	1
	Zfp330	0.000847607	1.28686	0.167	0.044	1
	Lama2	0.000863758	1.3668	0.194	0.057	1
	3830408C21Rik	0.000873655	1.74851	0.111	0.023	1
	Mapkap1	0.000885373	0.458745	0.611	0.271	1
	Ipcef1	0.0008913	1.56055	0.194	0.057	1
	Eps15l1	0.000904763	0.668409	0.472	0.201	1
	Iah1	0.000936498	1.75307	0.111	0.023	1
	Micall1	0.00094988	0.75297	0.333	0.123	1
	Dusp10	0.000965517	2.19472	0.111	0.023	1
	Usp45	0.000983644	0.781567	0.389	0.156	1
	Msmo1	0.00101212	1.9637	0.111	0.023	1
	Lrrc28	0.00101474	1.15536	0.194	0.056	1
	Usp31	0.00102421	0.99234	0.278	0.099	1
	Kcnk13	0.00102464	0.567551	0.75	0.431	1
	Sptbn1	0.00102671	0.74097	0.528	0.23	1
	Wdr44	0.00102736	0.420482	0.472	0.193	1
	Tanc2	0.00102896	0.511862	1	0.817	1
	Kif1a	0.00103694	0.774952	0.306	0.111	1
	Nf2	0.00105716	0.900446	0.278	0.097	1
	Manea	0.00106209	1.31483	0.139	0.033	1
	Ctnnal1	0.00106469	1.36906	0.167	0.045	1
	Vta1	0.0010909	0.810615	0.333	0.126	1
	Slc35a2	0.00109541	1.28276	0.139	0.033	1
	C030034L19Rik	0.00110588	1.83947	0.111	0.023	1
	Tmem60	0.00110588	1.70158	0.111	0.023	1
	Map4	0.00111318	0.600453	0.75	0.42	1
	Zfp160	0.00111372	0.797009	0.306	0.111	1
	Scamp3	0.00111488	1.33789	0.139	0.033	1
	Ddx3y	0.00112902	0.467348	0.611	0.282	1
	Sh3d19	0.00114318	1.20258	0.278	0.103	1
	Galnt17	0.00114369	0.862316	0.278	0.096	1
	Miip	0.00115273	1.7473	0.111	0.023	1
	Mfap1a	0.00115728	1.36051	0.139	0.034	1
	Foxk2	0.00117139	0.637673	0.361	0.139	1
	Pfas	0.00117845	1.13949	0.194	0.057	1
	Gabra2	0.00117934	0.499523	0.389	0.153	1
	Zfp287	0.0011827	1.31312	0.139	0.034	1
	Galnt16	0.00118784	1.36593	0.139	0.034	1
	Txndc16	0.00119193	0.820438	0.361	0.146	1
	Selenof	0.00119306	0.712779	0.222	0.069	1
	Ubxn7	0.00120619	0.681842	0.333	0.124	1
	A930005H10Rik	0.00122014	1.38338	0.111	0.023	1
	Gtf2ird2	0.00123271	1.02071	0.222	0.07	1
	Pik3c2a	0.00124351	0.878955	0.528	0.268	1
	Slc1a3	0.00126953	0.614313	0.417	0.175	1
	Pknox1	0.00129325	0.625339	0.278	0.096	1
	Dleu2	0.00129787	0.546456	0.889	0.671	1
	Insr	0.00129831	0.660067	0.528	0.229	1
	Ncald	0.00132247	1.24428	0.167	0.046	1
	Deaf1	0.00133145	0.866694	0.222	0.07	1
	Ankrd13d	0.00135745	1.00652	0.167	0.045	1
	Ttc27	0.0013623	0.908016	0.222	0.071	1
	Smarca5	0.00137065	0.715358	0.5	0.23	1
	Preb	0.00138142	1.11954	0.194	0.058	1
	Mettl7a1	0.00139347	1.08282	0.167	0.046	1
	Pbrm1	0.00140655	0.554948	0.806	0.444	1
	Kifc1	0.00141098	1.69357	0.111	0.024	1
	Echdc1	0.0014164	1.36805	0.139	0.035	1
	Ino80dos	0.0014356	1.00108	0.167	0.046	1
	Srprb	0.00145418	1.47343	0.111	0.024	1
	Erap1	0.00145523	0.663829	0.278	0.096	1
	Bcl2l1	0.00146371	0.698639	0.611	0.332	1
	Meis1	0.00147571	0.892161	0.222	0.072	1
	Spg20	0.00148024	1.41836	0.167	0.047	1
	Brwd3	0.00148336	0.922245	0.333	0.132	1
	Selenop	0.00148612	0.712254	0.333	0.131	1
	Slc25a27	0.00152527	1.15582	0.25	0.089	1
	Dnajc24	0.00152644	0.823762	0.25	0.087	1
	Cop1	0.00152885	0.78233	0.667	0.363	1
	Gm11906	0.0015289	1.4034	0.111	0.024	1
	Gm3488	0.00155697	1.64035	0.139	0.035	1
	Lrrc4	0.00155737	1.83239	0.111	0.025	1
	4632427E13Rik	0.00155921	0.721457	0.528	0.251	1
	Rnf138	0.00156664	0.890256	0.333	0.132	1
	Gm49797	0.00157106	0.976907	0.361	0.152	1
	Hepacam	0.00158391	1.83493	0.139	0.036	1
	Zfp101	0.0015958	1.14684	0.167	0.046	1
	Arid2	0.00160538	0.440391	0.667	0.323	1
	Hspa14	0.00165409	0.819342	0.25	0.085	1
	Actr10	0.00165483	0.794679	0.278	0.1	1
	5330438D12Rik	0.00168509	1.2244	0.139	0.035	1
	Fmr1	0.00170965	0.704983	0.389	0.165	1
	Thy1	0.00172039	1.31156	0.139	0.035	1
	Ubb	0.001735	1.75004	0.111	0.025	1
	Rbm3	0.00174911	1.19662	0.139	0.035	1
	Mier2	0.00175636	1.35658	0.139	0.035	1
	Zfp280c	0.00177301	0.833795	0.444	0.206	1
	Stxbp4	0.00178988	0.932869	0.25	0.087	1
	Togaram1	0.00179242	0.336902	0.5	0.216	1
	Garem1	0.00180062	1.51601	0.167	0.049	1
	Mrtfb	0.00180205	0.616034	0.583	0.301	1
	Etv5	0.00181532	1.36069	0.222	0.076	1
	Parn	0.001832	0.643707	0.278	0.098	1
	Gm27003	0.00183582	0.83966	0.222	0.073	1
	Kif3a	0.00184048	1.0084	0.278	0.105	1
	Smc3	0.00184553	0.79797	0.417	0.182	1
	Specc1l	0.00184985	0.500824	0.417	0.173	1
	Arfip2	0.00188483	1.61992	0.111	0.025	1
	Wscd1	0.00189737	1.5148	0.139	0.036	1
	Tfeb	0.00191247	0.731996	0.444	0.193	1
	Rev1	0.00191645	0.468944	0.611	0.289	1
	ENSMUSG00000121277	0.00192176	1.39069	0.111	0.025	1
	Dhx36	0.00194603	0.834769	0.472	0.234	1
	Sem1	0.00197944	0.856765	0.278	0.102	1
	Zeb2	0.00198879	0.359565	1	0.935	1
	Gm12743	0.00199307	0.91091	0.25	0.088	1
	Spock1	0.00199721	1.2744	0.417	0.211	1
	Soga3	0.00199826	0.925584	0.222	0.075	1
	Naaladl2	0.00202208	0.970281	0.444	0.224	1
	Cacnb2	0.00207916	1.0711	0.417	0.202	1
	Tmem163	0.0020817	1.2053	0.167	0.049	1
	Nudt7	0.00214273	1.19427	0.139	0.036	1
	Pcsk1n	0.00214273	1.11073	0.139	0.036	1
	Dad1	0.00214491	1.56119	0.139	0.037	1
	Fdft1	0.00215239	1.76778	0.111	0.025	1
	Rdh10	0.00217755	0.953325	0.139	0.036	1
	Fhit	0.00217862	1.33329	0.389	0.183	1
	Ppp2r2c	0.0021854	1.18486	0.194	0.062	1
	Ei24	0.00219914	0.926002	0.194	0.062	1
	Stam	0.00220341	0.438979	0.306	0.113	1
	Jam2	0.0022234	1.25937	0.139	0.037	1
	Bcas3	0.00222405	0.516933	0.833	0.506	1
	Plekhg3	0.00223184	1.02908	0.222	0.075	1
	Patl1	0.00225386	0.705595	0.306	0.118	1
	Gsr	0.00226293	0.935089	0.25	0.089	1
	Pacs2	0.00226866	1.02737	0.417	0.199	1
	Trp53bp2	0.00227649	0.723233	0.25	0.087	1
	Bbs5	0.00228452	0.911003	0.167	0.048	1
	Chchd3	0.00235169	0.553483	0.667	0.33	1
	Plpbp	0.00235502	0.749695	0.222	0.075	1
	St7l	0.00236732	0.565174	0.389	0.161	1
	Atp2a2	0.00238546	0.476589	0.556	0.261	1
	Eml2	0.00239256	0.846081	0.25	0.089	1
	Apc	0.00239744	0.480191	0.778	0.408	1
	Rab21	0.00243558	0.395432	0.389	0.158	1
	Slc16a7	0.00244535	0.564243	0.417	0.178	1
	Dock1	0.00244868	0.623196	0.694	0.363	1
	Ext1	0.00245834	0.429915	0.806	0.445	1
	Tomm70a	0.00247162	0.464506	0.306	0.114	1
	ENSMUSG00000120992	0.00247237	1.54004	0.139	0.037	1
	Lgi3	0.00252124	1.49232	0.139	0.037	1
	Scfd1	0.00252418	0.607442	0.444	0.196	1
	Gm4258	0.0025477	0.931087	0.417	0.2	1
	Gpr137c	0.00256013	0.998305	0.278	0.108	1
	Zfp868	0.00256436	0.969669	0.139	0.037	1
	Atp8b1	0.00257799	2.01339	0.139	0.039	1
	Dlc1	0.00260423	1.40181	0.361	0.165	1
	Klhl7	0.00261191	0.69403	0.444	0.201	1
	Mtf1	0.00265813	0.945842	0.194	0.062	1
	Zfp518a	0.00265969	1.19248	0.194	0.063	1
	Rnf216	0.00266865	0.506295	0.806	0.44	1
	Jak2	0.00268412	0.86325	0.361	0.157	1
	Chd1	0.00270182	0.677353	0.5	0.237	1
	Nucb2	0.00270386	1.52966	0.111	0.026	1
	Septin4	0.00272159	1.52158	0.222	0.082	1
	Pnpla6	0.00274745	1.11101	0.167	0.05	1
	Zfp780b	0.00279319	1.02759	0.194	0.063	1
	Gpd1l	0.00281789	1.44897	0.111	0.026	1
	Lrrc40	0.00282259	1.22423	0.139	0.037	1
	Emc3	0.00283455	1.07731	0.167	0.049	1
	Rab39	0.00289475	0.771654	0.222	0.076	1
	Creb3l2	0.00292673	0.783263	0.333	0.138	1
	Esr1	0.00293629	1.2728	0.111	0.026	1
	Pakap	0.00297524	1.27112	0.222	0.08	1
	Gas7	0.00299884	0.87514	0.333	0.145	1
	Ywhab	0.00299899	0.879784	0.278	0.108	1
	Pde8a	0.00301056	0.858752	0.389	0.175	1
	Clock	0.00301996	0.648725	0.583	0.315	1
	Trappc13	0.00303135	1.04312	0.194	0.063	1
	Myo6	0.00303334	1.21129	0.306	0.13	1
	Manf	0.00303749	1.24377	0.139	0.037	1
	Cdv3	0.0030507	1.00235	0.167	0.05	1
	2610035D17Rik	0.00307213	1.301	0.278	0.116	1
	Ndufc2	0.00308716	1.15347	0.111	0.026	1
	Rlf	0.00310015	0.508811	0.528	0.249	1
	Kazn	0.00310311	0.862573	0.417	0.194	1
	Agmo	0.00311074	0.573437	0.472	0.231	1
	Acox1	0.00312912	0.582179	0.361	0.151	1
	Pgap1	0.00314291	0.421188	0.472	0.207	1
	Pdcd2l	0.00314377	0.862971	0.222	0.078	1
	A530017D24Rik	0.00315532	1.75672	0.111	0.027	1
	Purg	0.00316378	0.449776	0.25	0.089	1
	Bltp1	0.00318936	0.566352	0.75	0.433	1
	Thsd4	0.00319291	1.13124	0.139	0.038	1
	Ube2d2a	0.00319669	0.584468	0.333	0.135	1
	Enpp6	0.00319803	1.52125	0.111	0.027	1
	Calr	0.00320017	0.89446	0.194	0.063	1
	Camsap2	0.00320679	0.377911	0.389	0.161	1
	Aamdc	0.00321238	1.48876	0.111	0.027	1
	Fam118a	0.00322679	1.63002	0.111	0.027	1
	Ston2	0.00323883	1.47579	0.167	0.052	1
	Pum1	0.00325199	0.352511	0.722	0.343	1
	Bclaf3	0.00327215	1.01056	0.25	0.094	1
	Uba1	0.00327891	1.05479	0.139	0.038	1
	Ak3	0.00330387	1.23864	0.139	0.038	1
	Tirap	0.00331449	1.34287	0.111	0.027	1
	Ccdc39	0.00331449	1.56186	0.111	0.027	1
	Cept1	0.00334953	0.586746	0.611	0.307	1
	Malt1	0.0034039	0.537753	0.361	0.151	1
	Rabepk	0.00340435	1.55473	0.111	0.027	1
	Sgip1	0.00341993	0.454093	0.5	0.23	1
	Slc35b1	0.00343223	0.777011	0.222	0.077	1
	Ptges3	0.00344447	1.08031	0.306	0.13	1
	Zfp945	0.00345106	0.715204	0.222	0.077	1
	Nkiras1	0.0034558	1.07386	0.167	0.051	1
	Letm1	0.00347034	1.1333	0.139	0.038	1
	Tmem243	0.00347254	0.967657	0.278	0.111	1
	Paip1	0.00351985	0.873751	0.333	0.143	1
	2510039O18Rik	0.00353202	1.04893	0.194	0.065	1
	Ift52	0.00354079	0.714004	0.222	0.077	1
	Zfp26	0.00355712	0.654618	0.194	0.063	1
	Tspan14	0.00355945	0.549229	0.528	0.254	1
	Creb1	0.00356286	0.570186	0.472	0.219	1
	Emp1	0.00356311	1.03555	0.139	0.038	1
	Pnpla8	0.00356782	0.547142	0.361	0.15	1
	Atp5a1	0.00358922	0.780098	0.222	0.077	1
	Cul3	0.00361614	0.633561	0.5	0.247	1
	Fryl	0.00362717	0.643562	0.639	0.349	1
	Cep85l	0.00363551	0.627941	0.333	0.136	1
	Rnf13	0.00366376	0.705073	0.611	0.33	1
	Osbp	0.00369684	0.471005	0.333	0.135	1
	Ncam2	0.00371188	1.4035	0.667	0.489	1
	Sdhc	0.00374062	0.843634	0.222	0.078	1
	Sec16a	0.0037526	0.828498	0.361	0.157	1
	Ldb3	0.00375385	1.75812	0.111	0.027	1
	Erbin	0.00375934	0.769853	0.861	0.546	1
	Comt	0.003764	0.457323	0.639	0.331	1
	Gm26916	0.00378976	1.15077	0.139	0.039	1
	Ap3s2	0.00381411	1.06179	0.222	0.08	1
	Zfp983	0.00383934	0.937615	0.167	0.051	1
	Adam23	0.00388313	0.478251	0.306	0.12	1
	Apba1	0.0038863	0.645292	0.611	0.335	1
	Map2k5	0.00388815	0.470317	0.778	0.403	1
	Sall3	0.00389845	0.789494	0.278	0.109	1
	Ythdc2	0.00393403	0.608349	0.389	0.171	1
	Ctnnbip1	0.00396456	0.833578	0.194	0.063	1
	Nbea	0.00396619	0.740673	0.806	0.519	1
	Scyl3	0.00399204	0.7146	0.194	0.064	1
	Gnai1	0.0039983	1.59551	0.194	0.07	1
	Sh3glb1	0.00400322	0.389295	0.778	0.435	1
	Pdcd10	0.0040085	0.741604	0.278	0.11	1
	Cgas	0.00402109	1.17632	0.139	0.039	1
	Rcl1	0.00404192	1.56413	0.111	0.027	1
	Tmed10	0.00406916	0.8159	0.333	0.146	1
	Rap1gds1	0.00408682	0.60576	0.861	0.62	1
	Isg20l2	0.00409479	1.43301	0.111	0.027	1
	Fam118b	0.00412984	0.616603	0.222	0.077	1
	Rnf126	0.00413039	1.51249	0.111	0.027	1
	Calcrl	0.0041415	1.02721	0.139	0.039	1
	Iqcb1	0.00414325	0.940228	0.25	0.096	1
	Far1	0.00414947	0.50783	0.556	0.275	1
	Cdc23	0.00415333	1.27082	0.167	0.053	1
	Crybg3	0.00415602	0.480118	0.306	0.12	1
	Slc30a9	0.00419209	0.61516	0.417	0.191	1
	Zfp180	0.0042184	0.965249	0.139	0.039	1
	Fam117b	0.00422217	0.437965	0.361	0.149	1
	Epn2	0.00422404	0.923588	0.306	0.13	1
	Creg1	0.00423538	0.81371	0.25	0.095	1
	Plekha1	0.0042427	0.395683	0.75	0.399	1
	Sugp1	0.0042538	0.700155	0.222	0.079	1
	Eef1akmt1	0.00429407	1.29794	0.111	0.027	1
	Kifap3	0.00431893	0.68098	0.333	0.141	1
	Slc12a2	0.00434915	1.14672	0.444	0.239	1
	Fchsd2	0.00436061	0.685079	0.778	0.534	1
	Slco3a1	0.00438627	1.40129	0.194	0.068	1
	Zfp955b	0.00439097	1.19742	0.139	0.039	1
	Kif6	0.00439376	1.77288	0.111	0.028	1
	Lnpk	0.00440583	0.72145	0.333	0.142	1
	Cracd	0.0044115	1.00632	0.167	0.051	1
	Steep1	0.00441918	0.719532	0.278	0.11	1
	Derl2	0.00446817	1.10992	0.222	0.082	1
	Psip1	0.0044782	0.634885	0.306	0.125	1
	Efnb3	0.00450396	1.0993	0.139	0.039	1
	Stk24	0.00452095	0.576465	0.333	0.137	1
	Tram1	0.00465576	0.388161	0.361	0.152	1
	Pard3b	0.00466548	0.560202	0.389	0.173	1
	Pgrmc1	0.00470382	0.875768	0.139	0.039	1
	Sppl2a	0.00472725	0.408079	0.528	0.255	1
	Irs2	0.00474989	1.33425	0.167	0.054	1
	Ddit3	0.00484316	1.57639	0.111	0.028	1
	Zbtb25	0.0048855	1.31136	0.139	0.04	1
	Agtpbp1	0.00490363	0.446919	0.5	0.236	1
	Hspa4l	0.00493277	0.974303	0.25	0.098	1
	Sulf2	0.00496789	0.664041	0.25	0.096	1
	Samd4b	0.00501776	0.713445	0.194	0.065	1
	Ppp1r12b	0.00512531	0.558744	0.556	0.292	1
	Smad4	0.00512735	0.57297	0.389	0.175	1
	Ap3m1	0.00514063	0.749609	0.25	0.095	1
	Xpnpep3	0.00514567	0.697178	0.25	0.096	1
	Acaca	0.00514643	0.419344	0.639	0.312	1
	Birc6	0.00515332	0.411585	0.917	0.597	1
	Cdk5rap2	0.00515812	0.463039	0.306	0.125	1
	Gpr183	0.00516269	0.891475	0.222	0.082	1
	Terf2ip	0.00517989	1.21107	0.111	0.028	1
	Ppm1b	0.00519113	0.625638	0.306	0.125	1
	Mphosph9	0.00522433	0.544157	0.306	0.125	1
	Ing5	0.00523082	1.50941	0.139	0.041	1
	Pgr	0.00523628	1.7401	0.111	0.029	1
	Mtfmt	0.00524533	1.17132	0.111	0.028	1
	Cdin1	0.00526178	0.899695	0.361	0.168	1
	Fam241a	0.00527977	1.71095	0.111	0.029	1
	Sos2	0.00530855	0.530276	0.444	0.206	1
	Kcnk6	0.0053158	1.38159	0.194	0.068	1
	Stxbp3	0.00532473	0.595063	0.361	0.161	1
	Arhgap21	0.0053529	0.437279	0.472	0.215	1
	Lrrc1	0.00535603	1.34173	0.167	0.055	1
	Grin3a	0.00537536	1.02688	0.194	0.068	1
	Casp8ap2	0.00539311	0.473674	0.333	0.142	1
	Zfp141	0.00540418	0.809057	0.167	0.053	1
	Arhgap11a	0.00540545	1.09444	0.167	0.055	1
	Rybp	0.00540975	0.615187	0.306	0.127	1
	Ankib1	0.00545533	0.866461	0.528	0.311	1
	Tspan5	0.0055546	0.561365	0.528	0.26	1
	Afg3l2	0.00555534	0.583667	0.306	0.125	1
	Ccr5	0.00558299	1.40884	0.167	0.056	1
	Lamc1	0.00561643	0.824487	0.278	0.112	1
	Wbp2	0.00562906	0.525498	0.25	0.095	1
	Erlin1	0.00563134	0.988241	0.278	0.118	1
	Kif16b	0.00567563	0.665338	0.444	0.224	1
	Nrbp1	0.00567704	0.676688	0.194	0.067	1
	Zdhhc20	0.00569078	0.756034	0.611	0.343	1
	Man1a2	0.00573277	0.651846	0.583	0.33	1
	Dgki	0.00576715	1.10535	0.5	0.304	1
	Ebf3	0.00577021	0.593225	0.139	0.04	1
	Pcbp4	0.00582777	1.28779	0.111	0.029	1
	Notch2	0.00584363	0.294592	0.444	0.198	1
	3300002I08Rik	0.00585078	1.22293	0.139	0.041	1
	Mttp	0.00585168	1.30419	0.111	0.029	1
	Aatf	0.0058844	0.434039	0.444	0.204	1
	Nln	0.00590639	0.626999	0.417	0.198	1
	Abhd17b	0.00592041	1.08551	0.361	0.171	1
	Sh3kbp1	0.0059275	0.527591	0.833	0.523	1
	Rps6ka3	0.00597087	0.369717	0.639	0.33	1
	Zfp281	0.00599109	0.818246	0.194	0.068	1
	Edc3	0.0060509	0.667858	0.194	0.067	1
	Nsun7	0.00607086	1.15202	0.111	0.029	1
	Arfgef2	0.00614753	0.51345	0.611	0.324	1
	Ddx3x	0.0061656	0.397178	0.583	0.296	1
	Sfxn5	0.00619748	0.758467	0.25	0.098	1
	Ncoa2	0.00619823	0.502435	0.778	0.4	1
	Vcpip1	0.00621694	0.381849	0.361	0.158	1
	Atp11c	0.00624747	0.572782	0.5	0.249	1
	Pank3	0.00629213	0.966764	0.167	0.055	1
	Cx3cl1	0.00630236	0.91788	0.167	0.054	1
	Ablim1	0.00639284	0.649555	0.25	0.096	1
	Naa16	0.00640478	0.354706	0.444	0.208	1
	Setbp1	0.00641269	0.84795	0.361	0.169	1
	Ift43	0.0064262	1.03964	0.167	0.055	1
	Alg12	0.00642653	1.15983	0.111	0.029	1
	Ndst3	0.00644473	0.573065	0.222	0.081	1
	Slc31a1	0.00646903	1.05927	0.139	0.041	1
	Opa1	0.0064876	0.555713	0.472	0.228	1
	Fam3c	0.00649612	0.675528	0.222	0.082	1
	Traf3ip1	0.00650514	1.21368	0.111	0.029	1
	2210408I21Rik	0.0065071	0.542598	0.444	0.217	1
	Nlrp3	0.00652353	1.00574	0.167	0.055	1
	Gm20732	0.00653391	0.717645	0.389	0.185	1
	Trappc6b	0.00655826	0.569863	0.278	0.113	1
	Zfp800	0.00659457	0.553902	0.306	0.128	1
	Mbd5	0.00664033	0.48792	0.806	0.56	1
	Nuak1	0.00664245	0.584878	0.556	0.283	1
	Pip5k1b	0.00670016	0.65567	0.194	0.068	1
	Rps11	0.00679077	1.15838	0.111	0.03	1
	Stard3	0.0068113	0.683483	0.222	0.082	1
	Txndc11	0.00685954	0.570462	0.361	0.16	1
	Scaf1	0.00690821	1.00415	0.194	0.07	1
	Zfyve26	0.00703417	0.511933	0.444	0.208	1
	Usp53	0.00703892	1.22346	0.139	0.042	1
	Tmem144	0.007054	0.862177	0.25	0.102	1
	Hace1	0.00706786	0.317616	0.417	0.185	1
	Cadm4	0.00709477	1.13333	0.111	0.03	1
	Rdx	0.00710163	0.445057	0.389	0.176	1
	Tdg	0.00713428	1.17145	0.139	0.042	1
	Rapgef6	0.00716211	0.354205	0.722	0.385	1
	Syn3	0.00720676	0.609828	0.194	0.068	1
	Dffa	0.00720831	1.18436	0.111	0.03	1
	Cmklr1	0.00721772	0.581507	0.25	0.098	1
	Acot13	0.00724287	1.80726	0.111	0.03	1
	Tmem29	0.00726569	0.875035	0.111	0.03	1
	Cnbp	0.00728761	0.695643	0.222	0.085	1
	Ift46	0.00730396	1.11723	0.139	0.042	1
	Clasp2	0.00734453	0.492527	0.861	0.543	1
	Wnk1	0.00738226	0.389602	0.944	0.758	1
	Pals1	0.00743474	0.583518	0.361	0.166	1
	Slc25a14	0.0074734	1.34104	0.111	0.03	1
	Lca5	0.0074734	1.36313	0.111	0.03	1
	Anapc16	0.00749746	0.619877	0.222	0.083	1
	Prr14	0.00754082	0.718125	0.222	0.085	1
	Usp6nl	0.00754292	0.849722	0.222	0.086	1
	Kif2a	0.00754565	0.355784	0.389	0.173	1
	Tgfbrap1	0.00760336	1.32913	0.167	0.058	1
	Pde4dip	0.00761847	0.757966	0.389	0.195	1
	Dnaaf9	0.00762436	0.405485	0.806	0.445	1
	Hook3	0.00763023	0.392579	0.639	0.332	1
	Arid3b	0.00764009	0.751747	0.222	0.084	1
	Vps54	0.00765878	0.274684	0.806	0.432	1
	Fam234a	0.00770793	0.500148	0.333	0.146	1
	Gjc3	0.00774334	1.32964	0.222	0.091	1
	Rnf180	0.00777537	0.282359	0.806	0.444	1
	Itgb8	0.00779405	1.8664	0.111	0.031	1
	Ubxn2a	0.00787737	1.25865	0.111	0.03	1
	Snx19	0.00789425	1.29291	0.167	0.058	1
	Scaf8	0.00795505	0.451576	0.611	0.332	1
	Ap2b1	0.00801273	0.58865	0.611	0.314	1
	Etfdh	0.00809332	1.1248	0.139	0.043	1
	Kif21a	0.00810954	0.74319	0.444	0.236	1
	Pkn2	0.00813642	0.419179	0.556	0.285	1
	Zfp106	0.00815755	0.303261	0.361	0.156	1
	Nectin3	0.00817327	1.33343	0.111	0.03	1
	Ap3b1	0.00817697	0.489001	0.722	0.439	1
	Rc3h1	0.00818814	0.792042	0.5	0.29	1
	Far2	0.00820498	1.19704	0.111	0.03	1
	Endod1	0.00825645	1.66738	0.111	0.031	1
	Hspa5	0.0082904	0.994972	0.278	0.119	1
	AI480526	0.00830976	0.8818	0.167	0.056	1
	Padi2	0.00836523	1.25991	0.111	0.03	1
	Pcdh17	0.00846664	0.876595	0.25	0.104	1
	Gm11508	0.0085439	1.19927	0.139	0.044	1
	Lpgat1	0.00854805	0.597582	0.611	0.352	1
	Nrbp2	0.00857044	1.20359	0.25	0.107	1
	Minpp1	0.00858058	0.704339	0.222	0.085	1
	Cyb5a	0.00880408	0.871046	0.167	0.056	1
	Wwc1	0.00881006	1.50096	0.111	0.031	1
	Sugct	0.00885283	1.05237	0.167	0.058	1
	Ndel1	0.00886488	0.491462	0.306	0.132	1
	Ppp1cb	0.00887425	0.408127	0.389	0.18	1
	Spag1	0.00889075	1.4297	0.139	0.044	1
	Srgap3	0.00889582	0.454978	0.333	0.148	1
	Phospho2	0.00894504	1.3864	0.111	0.031	1
	Prkaa2	0.0089586	0.778198	0.139	0.043	1
	Hsd17b4	0.00898725	0.342331	0.25	0.099	1
	Bicra	0.00899308	0.40146	0.5	0.252	1
	Gtpbp1	0.00899895	1.25798	0.139	0.044	1
	Man1b1	0.00901131	0.702516	0.194	0.07	1
	Clta	0.00902642	0.336666	0.472	0.221	1
	Epm2aip1	0.00904711	0.823759	0.167	0.057	1
	Rab5b	0.00904897	0.729753	0.222	0.086	1
	Derl1	0.00907198	0.786185	0.25	0.104	1
	Mtmr1	0.00910142	1.09681	0.222	0.089	1
	Thoc2l	0.00913549	0.316456	0.472	0.225	1
	Frmd4b	0.00927056	0.308046	0.972	0.761	1
	Gid4	0.00928238	0.959438	0.167	0.057	1
	Nfe2l3	0.00929303	1.99409	0.111	0.032	1
	Rnf149	0.0093733	0.596952	0.306	0.132	1
	N4bp1	0.00944851	0.435607	0.417	0.2	1
	Atf1	0.00944981	0.393253	0.361	0.165	1
	Dcaf17	0.0094991	0.407955	0.361	0.163	1
	Rsbn1	0.0095284	0.360388	0.472	0.232	1
	Kdm5d	0.00954009	0.281671	0.389	0.178	1
	Bpnt2	0.0095598	0.696629	0.139	0.043	1
	App	0.00956201	0.499474	0.833	0.537	1
	Ccdc93	0.00960592	0.755219	0.389	0.196	1
	Elavl1	0.00962309	0.410431	0.417	0.197	1
	Baz2b	0.00963916	0.43959	0.944	0.67	1
	Fbxo32	0.00964809	0.887111	0.222	0.089	1
	Fmnl2	0.0096562	0.436033	0.722	0.468	1
	Man2c1	0.00971066	1.13286	0.167	0.058	1
	Mpzl1	0.00973854	0.719468	0.194	0.072	1
	Rnf130	0.00975873	0.511873	0.75	0.418	1
	Tlr4	0.0097627	0.813686	0.222	0.087	1
	Rint1	0.00981077	0.975376	0.194	0.073	1
	Grk5	0.0098607	0.914772	0.194	0.073	1
	Polr1a	0.0098607	0.91487	0.194	0.073	1
	Khdc4	0.00986643	0.642712	0.389	0.193	1
	Bnip1	0.00986836	1.03499	0.111	0.031	1
	Olfml3	0.00987917	0.989497	0.139	0.044	1
	Dlg1	0.00987955	0.475937	0.722	0.446	1
	Ank3	0.00992237	0.561717	0.694	0.408	1
	Pdhx	0.00993667	0.79357	0.167	0.057	1
	Ptgs1	0.00997633	0.417136	0.278	0.116	1
	Asxl2	0.00998627	0.3239	0.833	0.482	1
	Tmem38a	0.0100177	1.17115	0.111	0.031	1
	Rcn2	0.010087	0.504514	0.222	0.087	1
	Fscn1	0.0100875	1.63292	0.111	0.032	1
	Zfand5	0.0100981	0.291188	0.583	0.304	1
	Homer1	0.0101292	0.603369	0.333	0.151	1
	Zbed5-ps	0.0101575	0.606838	0.222	0.087	1
	Lrrc8b	0.0101831	1.1061	0.222	0.091	1
	Msrb1	0.010296	1.04036	0.139	0.044	1
	Snx18	0.0103223	0.270628	0.528	0.259	1
	Spcs3	0.0103309	0.728328	0.139	0.044	1
	Iftap	0.0103309	0.844756	0.139	0.044	1
	Ubxn4	0.010368	0.383306	0.694	0.38	1
	Gsk3b	0.0103856	0.441377	0.722	0.423	1
	Rigi	0.0103999	1.01141	0.111	0.031	1
	Trappc9	0.0104391	0.33529	0.528	0.265	1
	Hdhd2	0.0104682	1.45176	0.111	0.032	1
	Wasf1	0.0104833	0.648179	0.194	0.072	1
	Pgls	0.0104932	1.11123	0.139	0.044	1
	C5ar1	0.0104967	0.791468	0.139	0.044	1
	Fam13c	0.010614	1.31881	0.25	0.11	1
	Ercc5	0.0106154	0.672118	0.222	0.087	1
	Zfp994	0.0106265	0.864459	0.139	0.044	1
	Aven	0.010629	0.850748	0.194	0.073	1
	Cdh10	0.0106404	0.964227	0.389	0.213	1
	Sec22b	0.0106583	1.05086	0.167	0.059	1
	Fkbp1a	0.0107598	0.651658	0.222	0.088	1
	Ntn1	0.0108526	1.36873	0.139	0.045	1
	Smim30	0.0109419	0.901646	0.111	0.032	1
	Cradd	0.0109513	0.530607	0.444	0.235	1
	Gsk3a	0.0109822	1.24325	0.111	0.032	1
	Sytl2	0.0110103	0.539294	0.222	0.088	1
	Fam120c	0.0110147	0.310703	0.333	0.148	1
	Zfp276	0.0110167	0.930205	0.167	0.059	1
	Rab33b	0.0110226	1.1989	0.111	0.032	1
	Zfp60	0.0110355	0.879295	0.139	0.044	1
	Rap1a	0.0110945	0.493929	0.667	0.374	1
	Zcchc7	0.0111033	0.407051	0.917	0.607	1
	Xrcc6	0.0112409	1.40674	0.111	0.032	1
	Cramp1	0.0112444	0.469706	0.361	0.168	1
	Rtf1	0.0112445	0.694796	0.389	0.197	1
	Cask	0.0112455	0.4684	0.556	0.31	1
	Adamts16	0.0112684	1.02266	0.194	0.075	1
	Grk4	0.0113278	0.864848	0.194	0.073	1
	Erp44	0.0113354	0.456505	0.278	0.118	1
	Slc8a3	0.0113547	0.754942	0.167	0.059	1
	Asah2	0.0113691	1.32455	0.194	0.075	1
	8030442B05Rik	0.0113847	0.790938	0.194	0.074	1
	Ankrd52	0.011387	0.871493	0.139	0.044	1
	Sec24b	0.0114043	0.284563	0.583	0.292	1
	Snupn	0.0114345	0.935533	0.111	0.032	1
	Rapgef2	0.0114552	0.338517	0.722	0.391	1
	Sec24d	0.0114684	1.00521	0.306	0.143	1
	Pld1	0.0115018	0.7048	0.417	0.214	1
	Rpl9	0.0115185	1.02332	0.111	0.032	1
	Bbs9	0.0116036	0.687862	0.417	0.222	1
	Mknk1	0.0116553	0.515485	0.389	0.188	1
	Rubcn	0.0117205	0.473631	0.306	0.135	1
	Rpf1	0.0117829	1.38913	0.111	0.032	1
	Tbc1d31	0.0118673	0.824101	0.278	0.124	1
	Mtr	0.0118799	0.854279	0.333	0.161	1
	Farsb	0.0119851	0.556408	0.306	0.137	1
	Rapgef5	0.0120849	0.778585	0.556	0.364	1
	Mapre2	0.0121153	0.655622	0.389	0.198	1
	Nucks1	0.0121677	0.471055	0.278	0.12	1
	Phip	0.0121938	0.400952	0.833	0.513	1
	Fut10	0.0122155	1.1845	0.111	0.032	1
	Zfp992	0.0122217	1.11751	0.167	0.061	1
	Sema6d	0.0122237	0.701017	0.361	0.18	1
	Arhgef2	0.0122591	0.335464	0.611	0.324	1
	Pcnp	0.0123084	0.266027	0.389	0.183	1
	Cklf	0.0123381	0.742671	0.194	0.073	1
	Cnot6	0.0123463	0.418941	0.333	0.151	1
	Arl6ip1	0.012374	0.317479	0.389	0.184	1
	P3h2	0.0124185	0.977345	0.306	0.144	1
	Pcgf6	0.0124498	0.74869	0.194	0.075	1
	Zfp329	0.0124625	0.641628	0.194	0.073	1
	Cep120	0.0125109	0.759377	0.306	0.145	1
	Srgap2	0.0125192	0.390135	0.944	0.777	1
	Phf2	0.0126282	0.810808	0.167	0.059	1
	Mbd1	0.0126506	0.328806	0.25	0.104	1
	Elovl5	0.0126778	0.842596	0.167	0.06	1
	Slc7a6os	0.0127261	0.655404	0.194	0.075	1
	Fbxo45	0.0127532	1.01169	0.111	0.032	1
	Aida	0.0127683	0.37258	0.222	0.088	1
	Ppp2r2a	0.0127784	0.527717	0.361	0.174	1
	Stk4	0.0127983	0.334323	0.472	0.235	1
	Rars2	0.012809	0.281137	0.333	0.15	1
	Foxo1	0.0128117	0.423057	0.222	0.088	1
	Akap11	0.0128737	0.314995	0.306	0.133	1
	Sec31a	0.0128984	0.441216	0.361	0.171	1
	Nek7	0.0129237	0.25078	0.806	0.44	1
	Spin1	0.0129708	0.692079	0.222	0.089	1
	Parp11	0.0129853	0.737466	0.139	0.045	1
	Eral1	0.0129912	0.974857	0.139	0.046	1
	Phc1	0.0130764	1.07519	0.111	0.032	1
	Enox2	0.0131551	0.350739	0.5	0.275	1
	Sp3	0.0131884	0.645248	0.528	0.292	1
	Lsg1	0.0132342	0.919596	0.222	0.092	1
	Cnot2	0.0132432	0.45349	0.611	0.366	1
	Mgme1	0.0133117	0.946851	0.111	0.032	1
	Vkorc1l1	0.0133388	0.398745	0.306	0.136	1
	Gm45894	0.0133435	1.64104	0.111	0.033	1
	Chic1	0.0133511	0.887444	0.139	0.046	1
	Mplkip	0.0133571	1.12301	0.167	0.061	1
	Tmem175	0.0134326	0.305175	0.306	0.132	1
	Sybu	0.013457	0.419192	0.278	0.12	1
	Degs1	0.0135507	0.915748	0.111	0.032	1
	Vcl	0.013619	0.589387	0.167	0.059	1
	Hcn2	0.0136286	1.23215	0.111	0.033	1
	Lman2	0.0136371	1.05494	0.139	0.046	1
	E230029C05Rik	0.0137518	0.553413	0.5	0.265	1
	Rubcnl	0.0137731	0.380646	0.306	0.135	1
	Socs6	0.013805	0.838463	0.306	0.144	1
	Dock11	0.0138831	0.283526	0.667	0.365	1
	Trpc4	0.0139228	1.23746	0.139	0.046	1
	Synpr	0.0140816	1.3061	0.167	0.062	1
	Akirin2	0.0140863	0.528088	0.222	0.089	1
	Ext2	0.0141016	0.625843	0.278	0.123	1
	Pla2g4a	0.014142	0.595239	0.5	0.288	1
	Scai	0.0142424	0.294547	0.444	0.213	1
	Sort1	0.0142805	0.608327	0.389	0.196	1
	Rab28	0.0142911	0.432768	0.389	0.192	1
	Gfpt1	0.0142923	0.474782	0.25	0.106	1
	Lrrn2	0.0143651	1.11614	0.111	0.033	1
	Rapgef1	0.0143942	0.304544	0.556	0.285	1
	Tiparp	0.0144195	0.842173	0.167	0.061	1
	Ctif	0.0144606	0.636665	0.333	0.161	1
	Sae1	0.0146088	0.757641	0.306	0.146	1
	Lpin1	0.0148818	0.692214	0.167	0.061	1
	Rbm27	0.0149191	0.40152	0.389	0.19	1
	Tango6	0.0149952	0.534567	0.194	0.074	1
	Gm26782	0.0150027	0.480953	0.25	0.106	1
	Bag4	0.0151152	0.963339	0.139	0.047	1
	Vps29	0.0151184	0.78009	0.167	0.061	1
	Kctd3	0.015153	0.871458	0.25	0.111	1
	Xrcc4	0.0151785	0.333329	0.472	0.244	1
	Fbxo30	0.0151891	0.743483	0.111	0.033	1
	Mmut	0.0152434	1.75796	0.111	0.035	1
	Tmod1	0.0153075	0.839542	0.167	0.062	1
	Filip1l	0.015353	1.14971	0.111	0.034	1
	Mfap3	0.0153886	0.554153	0.194	0.075	1
	Cwc15	0.0153945	0.816942	0.167	0.061	1
	Mtmr9	0.0154058	1.31154	0.111	0.034	1
	Mtus1	0.0154654	0.492011	0.417	0.215	1
	Tasor	0.0155178	0.449377	0.639	0.354	1
	Epha3	0.01552	0.604683	0.167	0.061	1
	Hsp90b1	0.0155483	0.338198	0.583	0.311	1
	Cul1	0.0155555	0.269202	0.583	0.298	1
	Acvr1b	0.0155606	0.413146	0.167	0.061	1
	Snx32	0.0155775	0.5893	0.194	0.075	1
	St6galnac4	0.0156165	0.968272	0.111	0.033	1
	Tmem167	0.0156558	0.726258	0.25	0.111	1
	1110059E24Rik	0.015717	0.614733	0.222	0.092	1
	Gm10033	0.0157219	1.26658	0.167	0.063	1
	Lsm14a	0.0157279	0.346055	0.417	0.205	1
	Btbd8	0.0158606	0.618728	0.194	0.076	1
	Calm1	0.0158763	0.479054	0.361	0.175	1
	Gng7	0.0159865	1.53805	0.111	0.035	1
	Styx	0.0160102	0.578852	0.25	0.108	1
	Tmem33	0.0160568	0.613534	0.139	0.046	1
	Sypl	0.0160715	0.713674	0.278	0.126	1
	Sf3b3	0.0161301	0.383526	0.278	0.12	1
	Ncoa7	0.016175	0.286487	0.417	0.207	1
	Grik2	0.0162093	0.400839	0.833	0.537	1
	Ankrd12	0.0162684	0.348752	0.833	0.563	1
	AI987944	0.0162737	1.00732	0.111	0.034	1
	Slc25a4	0.0163134	0.854274	0.139	0.047	1
	Oxct1	0.0163477	0.349915	0.583	0.321	1
	Mfsd8	0.0163801	1.24913	0.139	0.049	1
	Tgoln1	0.0164089	0.807888	0.139	0.047	1
	Dner	0.0164956	1.13642	0.194	0.078	1
	Rps13	0.0164972	0.913357	0.111	0.034	1
	Etv1	0.0165629	1.19718	0.222	0.1	1
	Gatb	0.0166605	0.90171	0.139	0.048	1
	Rnf103	0.0166619	0.437667	0.194	0.076	1
	Vopp1	0.0166667	0.823939	0.111	0.034	1
	Mex3c	0.0166692	0.806723	0.167	0.062	1
	Esyt2	0.0167496	0.6507	0.444	0.248	1
	Cyfip2	0.0167927	0.373156	0.306	0.139	1
	Wdr70	0.0168066	0.484315	0.444	0.235	1
	Snap91	0.0168793	0.587126	0.333	0.16	1
	Chm	0.0169261	0.45201	0.361	0.18	1
	Cep350	0.0170008	0.364228	0.611	0.346	1
	Ufsp2	0.0170835	0.373485	0.417	0.213	1
	Kndc1	0.0172228	1.0666	0.25	0.112	1
	Dop1a	0.0172317	0.338458	0.417	0.209	1
	Galnt18	0.0172519	0.670611	0.167	0.061	1
	Wipi1	0.0172568	0.817947	0.167	0.063	1
	Zyg11b	0.0173386	0.250542	0.444	0.212	1
	Gm52948	0.0173977	0.998986	0.139	0.048	1
	Ro60	0.0174113	0.785005	0.167	0.062	1
	Dcun1d1	0.0174884	0.545467	0.278	0.125	1
	Phf8	0.0175307	0.294901	0.306	0.139	1
	Atg3	0.0175621	0.329017	0.306	0.139	1
	Atg4c	0.0176818	0.750809	0.306	0.15	1
	Tanc1	0.0177864	1.15961	0.167	0.065	1
	Azi2	0.0178225	0.703593	0.306	0.149	1
	Trpc1	0.017898	0.875097	0.167	0.063	1
	Rhoh	0.0179241	0.274094	0.389	0.185	1
	Appbp2	0.0179636	0.25236	0.472	0.237	1
	Etaa1	0.0180452	1.24674	0.111	0.035	1
	Fam174a	0.0180596	0.564978	0.139	0.048	1
	Acly	0.0181094	0.756653	0.167	0.063	1
	Tmod3	0.0181664	0.571369	0.306	0.147	1
	Kif24	0.018228	1.01412	0.167	0.064	1
	Esco1	0.0182551	0.693299	0.333	0.169	1
	Cxxc5	0.0183065	0.869657	0.194	0.079	1
	Mad1l1	0.0183851	0.559821	0.306	0.145	1
	Lrp1b	0.0184222	1.11092	0.806	0.774	1
	Ccser2	0.0184633	0.32686	0.278	0.124	1
	Entpd1	0.0184756	0.316615	0.5	0.275	1
	Nsd3	0.018509	0.273561	0.778	0.438	1
	Fto	0.0185609	0.480627	0.639	0.382	1
	Fam168a	0.0185704	0.412963	0.639	0.381	1
	Cblb	0.018714	0.545845	0.417	0.227	1
	Mbtps2	0.0187198	0.342752	0.389	0.19	1
	Coq10b	0.018788	0.877617	0.139	0.049	1
	Limk1	0.0190104	0.85673	0.167	0.063	1
	Dlat	0.0190259	0.653571	0.25	0.111	1
	Nxpe4	0.0190272	0.720291	0.194	0.079	1
	Trmt6	0.0190782	0.541884	0.222	0.094	1
	Tm9sf2	0.019094	0.317711	0.417	0.209	1
	Adnp2	0.019159	0.971043	0.111	0.035	1
	Dnajc1	0.019161	0.447296	0.667	0.437	1
	Rab18	0.01923	0.832827	0.139	0.048	1
	Chn1	0.019242	0.439686	0.25	0.109	1
	Brms1l	0.0193262	0.306979	0.222	0.092	1
	Asb13	0.0193504	0.909125	0.111	0.035	1
	Orai1	0.019394	0.517633	0.278	0.126	1
	Tax1bp1	0.0195549	0.350427	0.444	0.231	1
	Arrdc3	0.0195551	0.970436	0.194	0.082	1
	Phc3	0.0195616	0.35548	0.556	0.301	1
	Unk	0.0195875	0.45463	0.361	0.177	1
	4732440D04Rik	0.0196567	0.900095	0.139	0.049	1
	Arhgap4	0.0196718	0.572828	0.139	0.048	1
	Ccnh	0.0196812	0.501494	0.278	0.126	1
	Jrkl	0.0198034	0.496063	0.111	0.035	1
	Rpl41	0.0198793	0.899826	0.139	0.049	1
	Papolg	0.019955	0.812084	0.194	0.08	1
	2010315B03Rik	0.0200845	0.738991	0.222	0.096	1
	Dbn1	0.0202173	0.802647	0.139	0.049	1
	Lactb2	0.0202811	0.46208	0.278	0.127	1
	Letmd1	0.020331	0.660327	0.139	0.049	1
	Osgep	0.0203958	0.959526	0.111	0.035	1
	Mpc1	0.0204706	0.573834	0.389	0.193	1
	Hbs1l	0.0206002	0.48702	0.25	0.111	1
	Htra2	0.0206632	1.03656	0.111	0.035	1
	Actr1a	0.0206798	0.311703	0.25	0.108	1
	Ralgapa2	0.020718	0.616708	0.556	0.347	1
	Ankrd13c	0.0207894	0.520037	0.278	0.128	1
	Abca8a	0.0208462	1.12049	0.111	0.036	1
	Calm2	0.0209419	0.460168	0.528	0.306	1
	Snrk	0.02096	0.58265	0.194	0.078	1
	Pik3cg	0.0209628	0.523107	0.361	0.179	1
	Gpt2	0.0210018	0.964702	0.111	0.035	1
	Nab1	0.0210417	0.379736	0.222	0.094	1
	Suclg2	0.021051	0.583149	0.361	0.18	1
	Pitpnb	0.0210526	0.925797	0.139	0.049	1
	Riok3	0.0210626	0.370987	0.472	0.25	1
	Sec23b	0.0212005	0.877286	0.222	0.098	1
	Nod1	0.0212615	0.735334	0.139	0.049	1
	Ankle2	0.0212771	0.513417	0.222	0.094	1
	Smg7	0.0214945	0.445444	0.361	0.177	1
	Pum3	0.0215236	0.70946	0.167	0.063	1
	Stag2	0.021595	0.328836	0.556	0.304	1
	Mettl3	0.0215964	1.25412	0.111	0.036	1
	Itfg1	0.0216802	0.429493	0.472	0.256	1
	Ddrgk1	0.0216935	0.901014	0.111	0.035	1
	Usp15	0.0217562	0.412026	0.667	0.373	1
	Metap1	0.0218291	0.786435	0.167	0.065	1
	Psme2	0.0219757	0.827529	0.111	0.035	1
	Stradb	0.0220056	0.680139	0.139	0.049	1
	Kantr	0.0221475	0.537693	0.222	0.096	1
	Rpap2	0.0223064	0.680895	0.194	0.08	1
	Abcb7	0.0223267	0.792607	0.361	0.194	1
	Prkd1	0.0224772	0.840312	0.111	0.035	1
	Fech	0.0225612	0.516823	0.194	0.079	1
	Rusc2	0.0225752	0.306529	0.417	0.214	1
	Fancl	0.0226029	0.561348	0.222	0.096	1
	Uty	0.0226367	0.462026	0.667	0.441	1
	Fnbp1	0.0230888	0.362941	0.861	0.559	1
	Gmpr2	0.0231678	0.948216	0.111	0.036	1
	Ube4a	0.0232135	0.564131	0.389	0.204	1
	Slc35f6	0.0232196	0.438318	0.194	0.079	1
	Epha4	0.0232436	0.330877	0.25	0.111	1
	Chaserr	0.0232798	0.31182	0.389	0.2	1
	Iars	0.023356	0.686142	0.222	0.099	1
	Gle1	0.0233843	0.718583	0.139	0.05	1
	Fam102b	0.0233932	0.470808	0.389	0.198	1
	Dym	0.02348	0.358025	0.444	0.237	1
	Nus1	0.0234841	0.954486	0.167	0.066	1
	Med25	0.0235757	0.66854	0.139	0.05	1
	Spock3	0.0235761	0.727525	0.417	0.23	1
	Scg5	0.0236093	0.274405	0.222	0.094	1
	Arfgef1	0.0236379	0.371442	0.583	0.324	1
	Cyba	0.0236594	0.613785	0.194	0.08	1
	Itpr1	0.0237408	0.391279	0.333	0.166	1
	Cox10	0.023789	0.591974	0.167	0.065	1
	Ilrun	0.0237943	0.614698	0.25	0.114	1
	Tef	0.0238781	0.510366	0.222	0.097	1
	Pot1b	0.0238999	0.606268	0.306	0.15	1
	Zmym3	0.0239533	0.76606	0.194	0.081	1
	Txndc5	0.02399	1.10636	0.111	0.036	1
	Ythdf3	0.024034	0.37125	0.667	0.37	1
	Gm10863	0.0240764	1.85244	0.111	0.037	1
	Eif2ak3	0.0241097	0.665915	0.25	0.116	1
	Prrc2c	0.0243853	0.304784	0.806	0.496	1
	Rsl1d1	0.0244031	0.668717	0.194	0.082	1
	Ncapd3	0.0244482	0.574828	0.278	0.135	1
	Enpp1	0.0244578	0.445353	0.222	0.096	1
	Trim24	0.0249951	0.454641	0.25	0.113	1
	Psmc1	0.0250794	0.884631	0.139	0.051	1
	Denr	0.0250895	0.599454	0.139	0.05	1
	Fbxo7	0.0251614	0.758912	0.167	0.066	1
	Cct4	0.0251614	0.819664	0.167	0.066	1
	Snx25	0.0252219	0.464826	0.333	0.168	1
	Rhobtb2	0.025293	0.784731	0.139	0.05	1
	Tmem154	0.0253114	0.982444	0.111	0.037	1
	Tasor2	0.0254402	0.364582	0.389	0.198	1
	Gm13483	0.0256138	1.33228	0.111	0.037	1
	Fbxo4	0.0257588	0.736113	0.139	0.051	1
	Pcmtd1	0.0257951	0.37186	0.556	0.319	1
	Zfp74	0.0258107	1.34983	0.139	0.053	1
	Cfap74	0.0258743	1.23389	0.139	0.051	1
	Hpgd	0.0259222	0.291882	0.222	0.095	1
	Npas3	0.0259318	0.480978	0.417	0.222	1
	Dcun1d2	0.0259973	0.71378	0.194	0.082	1
	Cd86	0.0260023	0.450095	0.306	0.149	1
	Med15	0.0260217	0.418511	0.389	0.203	1
	Ctnnbl1	0.0260502	0.614368	0.222	0.099	1
	Pdia3	0.0261939	0.500752	0.333	0.168	1
	Snd1	0.0262109	0.396049	0.583	0.343	1
	Lnpep	0.0262656	0.34678	0.667	0.406	1
	Ubn2	0.0263382	0.334616	0.861	0.595	1
	Pros1	0.0264267	0.360409	0.444	0.246	1
	Slc20a2	0.0264354	0.762778	0.222	0.1	1
	Ttyh1	0.0264357	0.926835	0.111	0.037	1
	Dock4	0.0265347	0.308028	0.972	0.838	1
	Rffl	0.0265788	0.355782	0.556	0.32	1
	Myo10	0.0266383	0.875945	0.139	0.051	1
	Ehd4	0.0266619	0.360818	0.528	0.294	1
	Gpalpp1	0.0266821	0.793184	0.111	0.037	1
	Ank2	0.0267034	0.60038	0.778	0.598	1
	Itga9	0.0269244	0.628534	0.278	0.133	1
	Arhgef18	0.0269712	0.413173	0.194	0.081	1
	Srsf3	0.0269973	0.266784	0.361	0.181	1
	Xkr6	0.0270206	0.590646	0.278	0.134	1
	Maml2	0.0270714	0.479255	0.583	0.377	1
	5330434G04Rik	0.0271474	0.473698	0.278	0.132	1
	Epha7	0.0272029	0.512836	0.194	0.081	1
	Lclat1	0.0272304	0.737787	0.194	0.083	1
	Gstcd	0.027232	0.361032	0.194	0.081	1
	Riok2	0.0272799	0.466931	0.222	0.097	1
	Snx30	0.0272959	0.343947	0.611	0.346	1
	Kcmf1	0.0273737	0.297278	0.5	0.269	1
	Abhd6	0.0275936	0.676005	0.222	0.1	1
	Zfp770	0.0276879	0.796155	0.111	0.037	1
	Gopc	0.0278088	0.64142	0.222	0.1	1
	Mrps15	0.0278491	0.530115	0.194	0.081	1
	Slc35b3	0.0279566	0.577221	0.167	0.065	1
	Ppwd1	0.0281539	0.467786	0.167	0.065	1
	Kif13b	0.0282102	0.371079	0.806	0.613	1
	Tatdn1	0.0282672	0.454714	0.194	0.081	1
	Wtap	0.0283544	0.288043	0.25	0.112	1
	Gabpa	0.0283731	0.786596	0.139	0.051	1
	Gnl3l	0.0285219	0.649495	0.139	0.051	1
	Stxbp5	0.0285235	0.426835	0.583	0.344	1
	Atxn7l3b	0.0286012	0.34501	0.194	0.082	1
	Marchf8	0.0286754	0.47951	0.306	0.151	1
	Zfp367	0.0286954	0.471987	0.167	0.066	1
	Dguok	0.028854	0.493563	0.194	0.08	1
	Gyg	0.0288542	1.12217	0.194	0.087	1
	Tob2	0.0288612	0.965233	0.194	0.087	1
	Mpp7	0.0288905	0.419837	0.194	0.082	1
	Csnk2a2	0.0289339	0.424129	0.278	0.132	1
	Arhgef12	0.0291341	0.324255	0.5	0.274	1
	3110056K07Rik	0.0293015	0.507179	0.167	0.066	1
	Wsb2	0.0294442	0.407322	0.194	0.082	1
	Cabp1	0.0294755	0.953494	0.111	0.037	1
	Rfx3	0.0294866	0.338439	0.472	0.264	1
	Kansl1l	0.029501	0.290549	0.611	0.354	1
	Ctps2	0.0298859	0.62779	0.361	0.189	1
	Rnf185	0.0298982	0.622424	0.194	0.083	1
	Rbks	0.0299794	0.383395	0.25	0.115	1
	Ell	0.0299869	0.557641	0.167	0.067	1
	Dnajc5	0.030008	0.276052	0.611	0.344	1
	Map3k5	0.0301985	0.366938	0.528	0.292	1
	C1d	0.0302606	0.756031	0.139	0.052	1
	Lrrc4c	0.0303126	0.29782	0.889	0.67	1
	Wdpcp	0.0303553	0.442195	0.472	0.261	1
	Opa3	0.0303783	0.564518	0.111	0.037	1
	Plagl2	0.0304732	0.522564	0.167	0.067	1
	Gosr1	0.030586	0.836739	0.194	0.085	1
	Qser1	0.0306151	0.475622	0.25	0.116	1
	Gm15832	0.0306538	0.902754	0.111	0.037	1
	Sgk3	0.0306805	0.261254	0.389	0.2	1
	Stag1	0.0308781	0.54071	0.889	0.607	1
	Alg5	0.03093	0.552839	0.139	0.052	1
	Dpysl2	0.0309857	0.328633	0.444	0.24	1
	Camkmt	0.0309946	0.447297	0.361	0.192	1
	Gpbp1l1	0.0310219	0.348099	0.5	0.277	1
	Gpd2	0.0310931	0.781515	0.194	0.085	1
	Dpp8	0.0312857	0.357097	0.472	0.263	1
	Rngtt	0.0313007	0.366728	0.528	0.299	1
	Hagh	0.031315	1.0341	0.111	0.038	1
	Actr6	0.0315717	0.737518	0.139	0.052	1
	Acot7	0.0315792	0.683314	0.167	0.068	1
	Chsy1	0.0315891	0.441189	0.25	0.116	1
	Kiz	0.031596	0.491879	0.25	0.118	1
	Dock3	0.0317232	0.342227	0.528	0.305	1
	Tmem30a	0.0317987	0.482158	0.278	0.135	1
	Akap7	0.0319043	0.438807	0.306	0.153	1
	Abi2	0.032425	0.312777	0.389	0.206	1
	Bcl10	0.0324494	0.863361	0.111	0.038	1
	Txnl1	0.0324726	0.65221	0.139	0.052	1
	Dip2b	0.032581	0.333416	0.778	0.597	1
	1500004A13Rik	0.0326692	0.619647	0.222	0.102	1
	Ttyh2	0.0327725	0.49105	0.333	0.175	1
	Srsf9	0.0330296	0.801819	0.111	0.038	1
	Mycbp2	0.0331062	0.342707	0.972	0.675	1
	Ctbp1	0.033225	0.838031	0.111	0.038	1
	Rell1	0.0332884	0.716774	0.25	0.123	1
	Tigd2	0.0333725	0.445758	0.167	0.068	1
	Thumpd3	0.0334765	0.605175	0.222	0.102	1
	Gatad2a	0.0334789	0.583177	0.25	0.12	1
	Ube2n	0.0335095	0.389718	0.194	0.082	1
	Bicdl1	0.0335199	0.668896	0.111	0.038	1
	Tsn	0.033738	0.558043	0.194	0.085	1
	Zfp984	0.0340674	0.653249	0.139	0.053	1
	Sipa1l3	0.0341615	0.471113	0.333	0.171	1
	Hip1	0.0342691	0.341796	0.472	0.263	1
	Rnf128	0.0343184	0.562433	0.222	0.104	1
	Csnk1g3	0.034337	0.470704	0.444	0.258	1
	Clasrp	0.0343558	0.511154	0.278	0.136	1
	Nsmce2	0.034536	0.297833	0.667	0.422	1
	Arhgap32	0.0348036	0.399567	0.361	0.189	1
	Hlcs	0.035087	0.659736	0.167	0.07	1
	Gm14326	0.0350945	1.08017	0.111	0.039	1
	Flvcr1	0.0352117	0.59446	0.278	0.141	1
	Cbfa2t3	0.0355037	0.723579	0.111	0.039	1
	Cert1	0.0355108	0.302852	0.5	0.277	1
	Slc25a12	0.0355948	0.470621	0.333	0.17	1
	Cog5	0.0357463	0.293335	0.694	0.423	1
	Med27	0.035755	0.356622	0.306	0.151	1
	Zbtb38	0.0357555	0.287077	0.25	0.116	1
	Gm30382	0.0357567	1.07003	0.111	0.039	1
	Fbxo33	0.0358854	0.485174	0.167	0.068	1
	Suco	0.0359394	0.628269	0.361	0.197	1
	Gm9801	0.0361251	0.802304	0.111	0.039	1
	Ofd1	0.0361366	0.845405	0.222	0.106	1
	Ccnk	0.0362295	0.682512	0.111	0.039	1
	Taf8	0.0362295	0.957562	0.111	0.039	1
	Zfp608	0.0362554	0.589839	0.556	0.346	1
	Ugp2	0.0363249	0.996754	0.25	0.128	1
	Srp19	0.0363273	0.48704	0.139	0.054	1
	Snrpd3	0.0363342	0.784209	0.111	0.039	1
	Sp4	0.0363568	0.567551	0.25	0.121	1
	Tfec	0.0365537	0.802229	0.139	0.054	1
	Dgcr8	0.0366439	0.880286	0.139	0.054	1
	Agps	0.0368067	0.268103	0.639	0.358	1
	Trabd	0.0369005	1.08652	0.111	0.039	1
	Heatr5a	0.03701	0.33968	0.583	0.33	1
	Zhx2	0.0370547	0.662151	0.139	0.054	1
	Map1b	0.0371219	0.467429	0.25	0.12	1
	Mdh2	0.0371279	0.929625	0.111	0.039	1
	Parvg	0.0371806	0.375501	0.167	0.068	1
	Ank1	0.0372178	1.14644	0.111	0.039	1
	Mgat4a	0.0372819	0.273279	0.389	0.206	1
	Gpkow	0.0373146	1.00812	0.139	0.055	1
	Ppp1r13b	0.0373308	0.256319	0.278	0.132	1
	Jtb	0.0375375	0.955796	0.111	0.039	1
	Atxn7	0.0376781	0.331228	0.472	0.265	1
	Evi5l	0.0377729	1.19413	0.139	0.055	1
	Stim2	0.0378451	0.38891	0.278	0.139	1
	Ddx10	0.0378908	0.27182	0.333	0.17	1
	Tcaf1	0.0379723	0.421561	0.25	0.12	1
	Rexo2	0.0383713	0.391413	0.167	0.069	1
	Hyou1	0.0384013	0.917898	0.111	0.039	1
	Fktn	0.0384459	0.49117	0.194	0.085	1
	Sla	0.0384706	0.40769	0.222	0.101	1
	Fbxl17	0.0384744	0.374835	0.889	0.659	1
	Rbpms	0.0385013	1.02494	0.167	0.073	1
	Gm35154	0.0385918	0.771919	0.194	0.089	1
	Prdm2	0.0386867	0.299263	0.278	0.132	1
	Leprotl1	0.0387042	0.610704	0.111	0.039	1
	Nacc1	0.0388114	0.508514	0.167	0.07	1
	Gpr160	0.0389409	0.369832	0.167	0.068	1
	Nbas	0.0390253	0.463536	0.417	0.232	1
	Pcnt	0.0391069	0.547542	0.25	0.123	1
	Nono	0.0391238	0.510578	0.278	0.137	1
	Hipk3	0.0392835	0.279872	0.306	0.153	1
	Mtrex	0.0394321	0.621245	0.25	0.121	1
	Fut9	0.0395376	0.269619	0.361	0.189	1
	Ascc1	0.0395633	0.418064	0.167	0.069	1
	Nt5c3	0.0396165	0.892403	0.111	0.039	1
	Glod4	0.0397286	0.676219	0.111	0.039	1
	Tes	0.0399228	0.785763	0.139	0.054	1
	Mfhas1	0.0402258	0.345028	0.389	0.213	1
	Psd3	0.0405974	0.274447	0.417	0.23	1
	Tyw5	0.0407441	1.00196	0.111	0.04	1
	Nup37	0.040858	0.871179	0.111	0.04	1
	Krr1	0.0408643	0.653658	0.111	0.039	1
	Sorbs3	0.0409721	0.971651	0.111	0.04	1
	Ubl3	0.0411532	0.268984	0.639	0.387	1
	Pex2	0.0411772	0.373292	0.194	0.087	1
	9530062K07Rik	0.0412012	1.09817	0.111	0.04	1
	Ice2	0.0412925	0.461156	0.222	0.104	1
	Cdk17	0.0413998	0.282958	0.556	0.324	1
	Zswim6	0.0414365	0.271166	0.833	0.639	1
	Hgs	0.0414424	0.838158	0.111	0.039	1
	Slc38a9	0.041573	0.250356	0.5	0.277	1
	Pfn1	0.0416856	0.43429	0.167	0.07	1
	Cry2	0.0419157	0.782788	0.139	0.055	1
	Pdxdc1	0.0419242	0.263378	0.417	0.225	1
	Tbcd	0.0419277	0.413132	0.444	0.254	1
	Rgmb	0.0419405	0.2793	0.194	0.085	1
	Sgta	0.0420072	0.562967	0.139	0.054	1
	Lman1	0.0420264	0.507622	0.222	0.104	1
	Med26	0.0420449	0.531725	0.167	0.07	1
	Lig3	0.0421285	0.954774	0.111	0.04	1
	Slc20a1	0.0422186	0.49688	0.139	0.055	1
	Polb	0.0424211	0.334632	0.361	0.192	1
	Pdlim5	0.0426477	0.317428	0.306	0.158	1
	Atp5pb	0.0426558	0.903821	0.167	0.072	1
	Psen1	0.0427219	0.291008	0.361	0.187	1
	Amph	0.042781	0.790604	0.278	0.144	1
	St6galnac6	0.0429543	0.822608	0.111	0.04	1
	Ptar1	0.0431383	0.615382	0.139	0.055	1
	Ift80	0.0432355	0.844125	0.139	0.056	1
	4732471J01Rik	0.0433715	0.484667	0.333	0.18	1
	Kmt2c	0.043506	0.265536	0.778	0.509	1
	Pja2	0.0435245	0.335338	0.5	0.289	1
	Lrpap1	0.0436481	0.74389	0.139	0.056	1
	Retreg1	0.0437747	0.257732	0.611	0.35	1
	Adcy5	0.0437937	0.689072	0.111	0.04	1
	Cwc27	0.0439736	0.312929	0.472	0.261	1
	Sdc3	0.04418	0.439696	0.139	0.055	1
	Mtmr2	0.0446003	0.453948	0.222	0.106	1
	Dnajc15	0.0447088	0.533032	0.139	0.055	1
	Snx12	0.0450407	0.481757	0.222	0.106	1
	Proser1	0.0451408	0.77698	0.111	0.04	1
	Sun1	0.0454697	0.361703	0.194	0.087	1
	Rab5if	0.0455141	0.915243	0.111	0.04	1
	Bicd1	0.0455803	0.506341	0.361	0.2	1
	Tm2d1	0.0456588	0.364717	0.167	0.071	1
	Dmac2l	0.0457645	0.549335	0.111	0.04	1
	ENSMUSG00000121141	0.0459078	0.292743	0.194	0.087	1
	Czib	0.046016	0.724229	0.111	0.04	1
	Mapre3	0.0462074	0.558137	0.167	0.072	1
	Pex14	0.0463184	0.391056	0.361	0.199	1
	Zfp120	0.0464871	1.00088	0.139	0.056	1
	Abca2	0.0465958	0.8098	0.139	0.056	1
	Gna15	0.0466946	0.277941	0.194	0.086	1
	Cd200r1	0.0467717	0.752405	0.222	0.107	1
	Mthfd2l	0.0469056	0.417713	0.111	0.04	1
	Otud6b	0.0470871	0.698823	0.111	0.041	1
	Alg9	0.0471426	0.7315	0.139	0.056	1
	Alg6	0.0471824	0.535499	0.167	0.072	1
	Map2k1	0.0472066	0.292581	0.417	0.229	1
	Hsp90aa1	0.0473376	0.454463	0.167	0.073	1
	Gm12353	0.0473629	0.67963	0.139	0.056	1
	Cnpy3	0.0473779	1.08629	0.111	0.042	1
	Pfdn1	0.0475047	0.3471	0.194	0.089	1
	Igsf8	0.0476948	0.644447	0.139	0.056	1
	Clint1	0.0477111	0.311802	0.639	0.417	1
	Cul4a	0.0478083	0.266856	0.278	0.142	1
	Arnt2	0.0479748	0.4796	0.167	0.072	1
	Fgd6	0.0479758	0.744029	0.194	0.092	1
	Ranbp2	0.0479925	0.266302	0.528	0.321	1
	Ankrd26	0.0480214	0.473199	0.25	0.125	1
	Fancm	0.0481994	0.769521	0.139	0.057	1
	Dstyk	0.0482745	0.403432	0.306	0.163	1
	Psmb3	0.0482754	1.00316	0.111	0.042	1
	Spred1	0.048502	0.447612	0.444	0.257	1
	Aktip	0.0485075	0.617881	0.111	0.041	1
	Cebpz	0.0485965	0.358662	0.25	0.123	1
	Shisa5	0.0486384	0.652777	0.111	0.041	1
	N4bp2l2	0.0486425	0.281361	0.556	0.314	1
	Fez1	0.0489252	0.732853	0.111	0.042	1
	Atp6v1b2	0.0489938	0.531248	0.528	0.351	1
	Pkp4	0.049025	0.324062	0.5	0.295	1
	Mapk8	0.0493173	0.299521	0.306	0.158	1
	Papss1	0.0493618	0.586418	0.194	0.091	1
	Rpe	0.0498941	0.509359	0.139	0.057	1
	Prdm10	0.0498969	0.376729	0.25	0.123	1
	Kri1	0.0499496	0.542877	0.167	0.073	1
	Ankrd49	0.0499583	0.563277	0.139	0.056	1

## Sheet: Fig.2
	Days	Sham															Vehicle															VK
	1	1.14706	1.06587	1.05882	0.882353	0.441176	0.455856	0.970588	0.885684	1.15024	1.35363	0.875589	1.23529	1.32353	1.13569	1.06845	3.17232	4.14787	3.73423	3.17647	2.54542	2.11433	1.76471	4.94118	2.72329	3.25648	2.33433	2.38235	3.54871	3.24579	2.47059	4.32233	1.73406	4.67647	3.24884	2.33413	2.64706	3.12323	2.47008	2.02322	2.34322	1.94569	1.67647	2.91176	3.26471	2.02941
	3																3.72342	4.65872	6.12549	8.47239	8.20588	6.35294	6.02485	9.89642	8.02941	3.34486	3.73228	5.55882	7.67647	6.97059	5.79852	2.55342	2.63432	2.65323	4.52323	5.642	3.04588	1.89665	3.34321	5.47059	1.94753	4.13434	2.12424	4.52541	2.29412	4.73435
	7																3.47059	3.44118	2.92941	2.73422	2.34329	4.38235	4.05882	8.29412	3.79412	3.61345	5.52941	7.76471	6.52941	5.82353	6.44118	4.73529	2.42323	1.85294	1.65584	4.76471	4.52446	5.47532	2.23456	5.41176	3.61232	5.20588	3.88235	4.05787	2.14522	2.53432
	11																2.69543	2.73529	2.97059	3.23123	5.29412	3.08824	3.35294	5.02941	3.55882	1.58824	6.79412	5.64706	7.67234	8.47059	5.37435	4.14706	4.02342	3.03431	4.05832	4.32353	3.63123	2.29235	1.68547	4.03422	1.54256	2.55882	2.38343	3.75343	4.75342	5.38235
	14																3.38653	3.82323	3.42312	2.32342	2.45433	4.41176	2.22342	3.08234	3.62324	3.97059	3.52941	5.43422	7.58824	3.73438	4.14341	4.85294	3.61765	3.5232	4.33432	3.42321	3.73232	4.95918	4.14344	3.35232	1.94118	2.43449	2.47671	3.66343	4.58824	3.8237
	Fig.2D
	Il6	Control	OGD/R	2	4	8		Tnf	Control	OGD/R	2	4	8		Il1b	Control	OGD/R	2	4	8
		1.04729	224.93	166.572	115.894	98.5875			0.974905	12.042	11.2876	8.95897	8.45614			0.92445	827.912	608.874	483.264	492.279
		0.950439	247.852	166.572	130.388	92.6252			0.928731	12.7286	9.04215	8.07428	8.22491			1.08423	1069.95	576.03	510.818	577.362
		1.00463	232.862	181.019	113.509	102.064			1.10445	14.1233	11.0553	9.4698	9.57983			0.997692	857.108	724.077	528.832	488.879
	Fig.2E
	IL-6	Control	OGD/R	2	4	8		TNF-α	Control	OGD/R	2	4	8		IL-1β	Control	OGD/R	2	4	8
		24.6541	691.54	686.365	482.942	593.471			14.0005	343.521	221.681	149.354	105.267			14.638	81.6333	56.0608	56.0608	46.4701
		31.807	673.666	601.998	457.122	329.466			31.0398	223.536	179.47	138.819	84.1275			10.3858	81.6333	55.1865	60.1176	54.3126
		22.5606	668.043	570.361	467.613	307.057			13.1799	256.024	206.477	107.369	111.586			6.99241	104.023	74.5366	67.4722	65.7111
	Fig.2G

## Sheet: Fig.3
	1 d		Sham									MCAO/R						VK
		CD11b+MedF4/80+	0.63	0.16	0.66	1.88	0.89	0.94	1.08	1.81	4.3	43.13	17.24	48.43	29.02	73.85	44.14	18.29	10.28	22.81	20.28	15.39	12.02
		CD11b+iNOS+	1.46	1.38	1.6	1.06	1.68	1.84	1.71	1.78	1.13	4.69	3.79	2.4	4.5	11.03	2.27	1.11	3.79	5.19	4.08	3.18	1.87
		CD11b+Arg1+	1.59	1.34	1.51	1.02	1.67	0.9	1.71	1.56	1.97	5.33	0.93	1.23	0.97	4.42	4.13	3.7	0.61	3.43	3.23	1.24	1.36
	Fig.3D
	3 d											MCAO/R						VK
		CD11b+MedF4/80+										13.21	14.08	56.17	19.02	24.86	23.58	58.61	60.48	70.68	19.49	31.5	74.26
		CD11b+iNOS+										4.22	3.97	1.64	1.94	5.58	3.54	3.78	20.43	10.6	2.63	22.6	13.05
		CD11b+Arg1+										8.47	1.29	6.15	1.73	3.12	3.45	0.99	9.41	6.66	1.05	12.08	6.58
	Fig.3E
	14 d											MCAO/R								VK
		CD11b+MedF4/80+										21.79	9.39	5.41	1.3	8.99	1.06	1.98	0.98	13.63	5.61	3.38	2.51	4.87	3.33	2.95	5.94	4.06	3.83
		CD11b+iNOS+										8.17	3.05	1.75	0.08	3.14	0.21	0.13	0.19	2.25	0.82	0.68	0.87	0.81	0.13	0.27	1.25	0.36	0.23
		CD11b+Arg1+										0.16	0.02	0.05	0.06	0.17	0.05	0.03	0	0.04	0.07	0.04	0.05	0.06	0.05	0.03	0	0	0
	Fig.3F

## Sheet: Fig.4
	Time (minutes)	Control						OGD						2						4						8
	1.2194	358.824	369.166	346.223	314.73	378.194	343.97	200.352	155.829	231.644	201.081	232.114	171.188	177.849	178.114	268.03	270.731	190.4	255.895	256.198	244.779	236.397	268.265	239.041	210.755	243.125	253.037	320.225	319.549	319.155	303.722
	7.77167	341.692	349.193	314.435	309.229	364.009	322.166	190.457	135.566	200.358	185.66	218.026	155.142	160.458	242.104	237.785	254.804	177.322	240.079	235.011	228.693	216.653	245.525	224.119	207.645	218.432	230.347	289.045	293.223	292.164	280.367
	14.3122	337.222	341.417	295.749	304.111	357.387	318.435	184.019	142.066	198.239	179.54	212.568	152.926	155.623	157.58	225.434	250.865	173.477	235.891	228.14	224.118	210.878	237.249	220.353	192.049	211.78	228.831	282.67	286.963	286.246	277.058
	20.9735	157.014	168.968	160.154	153.398	172.119	149.869	97.4154	70.7548	140.308	101.253	90.6749	90.1705	94.0401	162.288	115.119	129.253	90.3407	115.735	234.452	228.747	118.965	120.731	126.182	105.184	217.03	123.019	138.241	141.638	133.28	139.624
	27.5161	139.756	149.342	145.499	140.589	157.637	134.265	95.6611	60.1138	145.518	87.599	96.7735	77.3592	81.6615	148.938	98.1755	122.31	76.5741	102.491	218.623	213.818	106.297	106.386	107.932	89.0458	203.334	107.208	121.951	121.494	115.536	120.026
	34.0988	141.734	152.442	135.714	144.61	161.279	139.456	99.5361	80.0979	133.219	70.2982	60.8603	88.298	83.6709	150.067	101.029	129.035	80.5167	107.468	218.866	211.842	110.984	108.669	110.265	92.3527	203.268	112.763	125.38	123.26	118.199	121.477
	40.7704	373.612	403.744	390.6	352.129	408.532	401.78	151.587	111.996	162.231	139.681	176.569	160.724	221.494	218.249	276.632	196.4	182.178	278.612	308.158	319.259	178.578	309.297	240.042	172.134	351.888	303.721	317.092	341.701	398.554	295.15
	47.3471	328.467	377.401	400.412	363.34	388.552	386.116	150.756	94.9249	145.572	174.904	143.137	166.02	168.693	219.761	197.246	155.294	185.701	225.445	313.825	337.779	153.345	224.209	210.151	166.93	319.312	284.469	274.643	272.061	306.869	246.398
	53.8734	315.485	360.542	327.071	332.103	356.49	359.324	149.564	94.1349	140.306	167.302	141.138	162.353	156.247	213.582	172.938	199.515	195.213	214.439	325.052	349.685	150.598	204.055	207.844	161.691	325.714	280.413	261.267	249.828	274.807	228.44
	60.4257	312.091	351.418	314.353	309.281	354.307	341.671	146.857	95.3639	137.765	161.376	168.339	150.709	153.284	211.416	171.447	192.034	194.888	211.35	332.354	344.506	148.858	193.897	205.08	156.346	333.519	277.507	252.212	234.962	246.389	211.739
	67.0167	317.376	354.504	310.606	310.829	357.753	340.427	147.786	97.6584	140.923	160.816	180.973	147.899	155.217	215.75	173.263	187.697	187.548	216.41	340.028	337.486	149.874	192.672	205.539	157.31	339.625	279.097	251.257	231.76	235.023	201.683
	73.7156	177.382	113.986	99.0467	100.861	118.999	104.312	59.0311	35.1556	76.7305	51.3866	80.9443	54.779	71.4597	73.4673	73.3724	79.6292	62.3563	77.5833	85.3493	83.8722	73.5241	72.7648	93.1906	76.873	74.0433	85.9472	118.283	90.7808	88.9798	95.2927
	80.2364	91.8655	101.554	100.497	114.718	138.881	95.306	45.234	42.4086	88.1944	40.0283	38.3935	49.3486	52.4952	54.6514	55.3932	66.0404	47.9594	65.841	67.7224	68.2204	59.5717	62.2508	77.5845	63.4286	50.8409	65.5254	103.149	76.9071	74.12	78.029
	86.7975	106.801	104.404	97.1643	80.1158	113.169	100.386	50.344	45.909	84.9802	43.6178	32.9587	41.7291	54.6635	57.2982	56.5112	69.6767	52.5494	71.0242	68.6346	71.0127	62.5434	67.36	81.3392	66.8823	51.4786	68.0037	106.419	80.1615	76.4457	78.7971
	Fig.4A
		Control						OGD/R						2						4						8
	Basal Respiration	245.361	239.864	198.258	209.393	248.517	223.133	158.78	99.6683	156.046	130.512	154.177	103.584	103.139	102.936	170.043	184.826	125.521	170.054	160.428	155.902	151.315	175.007	142.774	128.629	160.941	163.315	179.523	210.067	212.132	199.036
	Spare Respiratory Capacity	36.3922	122.365	96.8573	48.0219	51.1446	143.359	-52.4305	-30.0731	-52.0167	30.1492	-36.0044	17.8028	65.8756	60.6713	51.2079	-84.4735	-11.3081	-2.3026	80.0257	95.1414	-32.3069	72.0533	19.6988	-19.9202	140.115	-25.1176	34.4229	54.7451	112.311	8.0936
	ATP Production	197.473	192.567	159.25	163.525	199.759	184.172	108.366	66.9537	117.729	91.9451	115.791	75.5723	73.9665	68.6417	127.268	128.565	96.9026	133.407	159.524	100.309	104.581	130.866	112.421	103.004	192.456	121.63	160.724	165.472	170.715	157.039
	Fig.4B
	Time (minutes)	Control						OGD/R						2						4						8
	1.2194	68.3347	43.2723	46.1483	45.0814	42.8325	46.5945	203.918	96.3868	119.625	123.971	130.062	142.086	116.836	83.3677	83.5517	101.688	102.609	123.581	103.639	65.4338	57.8693	73.7232	42.3322	61.3377	44.7344	41.4971	61.7944	73.8379	80.7366	53.3781
	7.77167	53.8813	48.9847	50.6596	51.977	61.9375	50.3384	104.817	113.774	149.303	165.599	138.026	146.926	120.586	92.928	95.403	105.517	94.2148	123.829	114.402	73.1129	65.7749	81.2652	56.5169	71.4449	56.6346	50.1082	73.0553	92.0487	61.8096	56.6926
	14.3122	55.3973	50.0204	53.4151	54.1404	67.7563	53.669	106.661	117.774	148.239	161.084	135.169	146.962	121.562	97.57	108.806	101.876	88.4083	128.335	113.453	75.1066	67.4284	82.6736	57.5683	74.2472	58.5046	53.7151	75.338	96.5745	65.5607	57.0735
	20.9735	124.217	156.484	163.601	132.726	117.493	119.088	290.996	267.039	272.449	300.442	272.739	282.093	232.404	219.244	215.488	201.13	216.343	144.441	138.144	184.046	143.211	148.991	130.565	157.791	166.663	163.982	180.617	237.065	179.689	174.699
	27.5161	129.278	161.667	167.223	124.114	119.626	111.19	258.175	260.557	368.037	369.36	285.16	276.688	252.672	231.078	217.874	205.679	217.477	148.774	126.768	189.399	148.276	148.372	138.617	185.835	174.214	167.786	184.981	220.887	183.504	175.379
	34.0988	128.88	163.396	168.983	127.425	113.373	110.476	259.335	261.301	368.892	377.221	300.827	274.16	231.537	239.093	216.184	203.005	227.798	151.503	128.028	191.139	140.552	140.773	175.701	149.356	175.38	169.549	186.796	209.934	178.87	175.628
	40.7704	72.2562	63.0069	62.4977	92.961	91.5179	80.244	138.676	143.195	161.995	176.091	164.3	166.968	164.011	171.925	120.277	102.652	139.92	163.077	139.982	97.7091	89.0256	113.881	87.2821	95.4853	80.0303	73.973	90.2948	132.075	87.5374	91.9905
	47.3471	69.9363	61.7375	65.7317	86.3146	85.6238	70.8033	119.963	124.259	149.202	157.422	144.141	155.107	134.862	143.343	102.741	87.2584	111.177	133.904	134.159	93.7597	84.82	103.973	81.5915	89.8906	76.3268	70.7835	88.7967	114.199	78.5429	81.4918
	53.8734	67.113	61.2826	65.3044	88.0292	82.5346	66.5009	115.934	120.175	142.799	150.21	136.575	151.9	130.072	135.916	94.3253	80.7006	103.584	126.468	131.115	92.2397	82.474	99.5441	75.6887	87.3694	73.3205	69.4913	87.6423	107.298	73.769	81.2829
	60.4257	66.5249	59.5219	64.4431	86.9228	80.7651	65.9359	116.022	120.134	139.296	145.927	131.873	149.896	126.219	131.814	89.2041	75.6603	99.0776	120.258	129.284	89.9279	80.5342	99.2853	72.911	85.2695	72.4715	67.3893	85.5606	112.303	71.1473	81.3454
	67.0167	64.3997	57.6534	64.571	84.8672	78.9989	64.782	117.982	122.001	136.802	141.699	129.595	148.268	122.941	128.659	84.0773	71.9663	95.7264	116.674	126.528	87.3543	78.6412	98.6707	73.0712	81.7723	70.4847	65.6523	83.2672	115.075	69.802	81.4266
	73.7156	60.3771	53.4162	63.2977	80.6205	79.7834	66.1719	120.529	123.504	132.694	137.438	127.357	145.515	118.832	112.07	101.858	106.687	127.824	109.311	132.23	78.2632	70.2011	115.274	89.3186	110.056	64.1545	50.8187	71.5216	120.338	75.6752	77.936
	Fig.4E
		Control						OGD/R						2						4						8
	Basal Glycolysis	60.7519	122.817	82.6625	86.0847	81.2692	3.9958	320.704	305.638	257.164	291.333	187.036	169.472	221.775	290.679	319.146	228.507	183.883	44.3368	231.533	131.518	63.5671	131.005	139.084	66.7915	147.837	105.433	76.8093	123.346	144.317	33.7945
	Proton Efflux Rate	225.244	250.379	174.372	214.159	195.195	30.0672	475.982	447.965	375.514	253.577	295.322	363.948	348.774	437.652	498.604	384.19	320.743	182.825	374.548	254.593	190.077	308.705	279.081	174.697	264.643	212.986	265.322	241.506	302.385	109.333
	Glycolysis	458.006	533.383	443.406	401.744	324.438	248.932	823.354	663.779	712.584	479.933	453.907	399.426	560.852	652.244	683.216	285.667	327.034	310.52	570.254	554.673	574.396	227.855	336.887	451.369	357.932	404.287	344.372	202.548	258.084	399.591
	Fig.4F
	Contorl	OGD/R	2	4	8				Pfk1			Pkm2			Ffkfb3			Idh1			Idh2			Ogdh
	342.706	802.726	745.047	709.997	634.341			Contorl	0.844791	0.990801	1.19471	1.01162	0.997692	0.994351	0.94323	1.07177	0.965936	0.97942	1.04247	0.97242	1.03049	0.954842	1.01631	1.02337	1.05215	0.928731
	357.287	805.402	720.591	718.007	646.615			OGD/R	1.93688	1.92016	2.03661	2.37233	2.24104	2.43542	3.16284	3.26729	3.73809	0.220073	0.322168	0.31595	0.555106	0.574683	0.4765	0.628871	0.588871	0.507517
	378.698	797.465	732.403	707.571	650.491			2	1.77364	1.70886	1.7059	2.29208	1.95829	2.17083	2.22639	2.47236	2.44617	0.427089	0.419117	0.420233	0.596971	0.552191	0.557423	0.62096	0.07548	0.77365
	Fig.4G							4	1.66155	1.65577	1.71416	1.98275	2.13984	1.94195	1.40526	1.32946	1.20651	0.654816	0.515035	0.624876	0.749588	0.74333	0.74146	0.797461	0.784407	0.801133
								8	1.6057	1.53322	1.52028	1.89956	1.81651	1.8079	1.14912	1.23402	1.0919	0.59908	0.604384	0.599655	0.811062	0.826322	0.790142	0.79176	0.806918	0.777827
								Fig.4H

## Sheet: Fig.5
	Glucose		M0				M6					Citrate		M0				M2
		Control	0.353219	0.384126	0.408068	0.423724	0.646781	0.615874	0.591932	0.576276			Control	0.689913	0.730512	0.686194	0.693751	0.217354	0.19595	0.22407	0.214019
		OGD/R	0.537666	0.628529	0.536983	0.554241	0.462334	0.371471	0.463017	0.445759			OGD/R	0.764137	0.797348	0.765055	0.744212	0.136067	0.115844	0.139225	0.131279
		2	0.624296	0.541324	0.571957	0.445578	0.375704	0.458676	0.428043	0.554422			2	0.721265	0.714551	0.653406	0.757154	0.163384	0.163491	0.205413	0.16058
		4	0.574705	0.57685	0.490808	0.567613	0.425295	0.42315	0.509192	0.432387			4	0.725207	0.697976	0.725383	0.734976	0.164253	0.195453	0.170243	0.16927
	F6P		M0				M6					Succinate		M0				M2
		Control	0.303219	0.334126	0.358068	0.373724	0.696781	0.665874	0.641932	0.626276			Control	0.697444	0.681696	0.688847	0.708071	0.227105	0.229558	0.229404	0.229232
		OGD/R	0.617666	0.608529	0.616983	0.634241	0.382334	0.391471	0.383017	0.365759			OGD/R	0.82555	0.796149	0.812337	0.818515	0.102812	0.115285	0.099318	0.090616
		2	0.684296	0.601324	0.531957	0.605578	0.415704	0.398676	0.368043	0.394422			2	0.760406	0.746765	0.748018	0.733549	0.164172	0.167217	0.168586	0.17454
		4	0.614705	0.61685	0.530808	0.507613	0.385295	0.38315	0.569192	0.392387			4	0.732886	0.748068	0.733039	0.746278	0.1736	0.164231	0.175437	0.168664
	Pyruvate		M0				M3					α-KG		M0				M2
		Control	0.55497	0.537243	0.525241	0.482156	0.42003	0.437757	0.549759	0.492844			Control	0.808295	0.807821	0.80728	0.819338	0.191705	0.192179	0.19272	0.180662
		OGD/R	0.887803	0.945207	0.867509	0.842329	0.112197	0.0547934	0.132491	0.157671			OGD/R	0.959987	0.956096	0.961745	0.958654	0.0400125	0.0439039	0.0382547	0.0413464
		2	0.704398	0.726098	0.735946	0.700569	0.295602	0.273902	0.264054	0.299431			2	0.915696	0.927498	0.911955	0.929716	0.0843042	0.0725016	0.0880453	0.0702837
		4	0.66543	0.685314	0.703591	0.681007	0.33457	0.314686	0.296409	0.318993			4	0.891264	0.902891	0.913372	0.911803	0.108736	0.0971087	0.0866284	0.0881966
	Lactate		M0				M3					Malate		M0				M2
		Control	0.517407	0.519702	0.5147	0.527506	0.478381	0.480076	0.475163	0.487065			Control	0.70847	0.703412	0.70772	0.708485	0.17797	0.18291	0.179553	0.18028
		OGD/R	0.324181	0.318909	0.312309	0.318136	0.687227	0.68311	0.675397	0.680731			OGD/R	0.804883	0.801723	0.789852	0.801862	0.102317	0.101829	0.109119	0.102023
		2	0.413275	0.419456	0.413867	0.422956	0.579275	0.58378	0.578721	0.588669			2	0.772464	0.792988	0.774906	0.785909	0.11594	0.105121	0.113434	0.109796
		4	0.416649	0.417355	0.423037	0.425728	0.575599	0.575683	0.581602	0.584347			4	0.752774	0.763121	0.778598	0.777341	0.127287	0.1218	0.113163	0.114873
	Fig.5B											Fig.5C
	Contorl	OGD/R	2	4		Contorl	CCCP	2	4		Contorl	OGD/R	2	4
	1.0073	0.4219	0.6952	0.7684		2.8516	45.2073	17.3049	8.2382		4.1235	45.6081	5.6527	5.5864
	1.0026	0.4491	0.6437	0.7758		2.5237	44.4051	13.0069	5.4314		3.3972	46.9019	6.1553	5.4638
	0.9961	0.4735	0.6482	0.7519		2.2795	33.4028	9.6671	3.7805		3.3446	46.4057	6.2192	5.4571
						Fig.5G					Fig.5J

## Sheet: Fig.6
	Days	Sham			Vehicle					VK
	1	1.0441	1.10237	0.853528	2.19991	1.90196	2.15131	1.21695	0.956797	0.926555	1.80857	1.13579	1.70091	2.79829
	3	0.858538	1.01095	1.13051	3.03738	2.55221	2.35626	1.76874	1.83599	1.68934	1.34387	1.60279	1.50413	1.89757
	7	1.08749	0.897362	1.01515	3.1847	2.47285	3.21583	2.16716	2.98802	2.32702	1.59695	2.34881	2.32144	2.49992
	11	1.88962	0.334006	0.776377	3.46175	3.29762	4.70191	3.88817	3.02419	1.67846	1.26849	1.41481	0.697391	2.50821
	14	0.852216	0.850775	1.29701	3.1968	2.36456	2.55073	1.75816	2.03169	1.38494	1.69954	1.30217	2.48114	0.817304
	Fig.6B
	Days	Sham			Vehicle					VK
	1	1.12653	1.12421	0.749263	0.872961	1.5677	1.20034	2.63898	1.69202	0.906159	0.637329	0.649947	0.996202	1.08478
	3	0.405559	1.22026	1.37418	1.09817	0.88367	0.649298	0.47675	0.720734	0.5506	0.36195	0.254594	0.140564	0.200682
	7	0.953271	1.13384	0.912885	1.54659	0.870397	1.68421	0.997792	0.824024	0.92367	0.842417	0.924478	1.01822	1.66527
	11	1.18601	0.908797	0.905192	0.714676	1.02409	0.874161	0.760428	0.582076	0.441372	0.584134	0.616502	0.722397	0.867368
	14	1.27288	0.762632	0.964489	1.46843	1.59265	1.53591	1.12114	1.00805	1.26842	1.20436	1.21819	0.866898	0.791662
	Fig.6D
	Days	Sham			Vehicle					VK
	1	0.8536	0.893771	1.25263	3.67213	4.11839	3.16155	2.76745	3.00214	3.16436	1.58583	3.72403	2.93904	2.12476
	3	0.559781	0.74651	1.69371	2.63812	3.10911	2.64659	2.2015	3.00461	2.38263	1.33235	0.756132	1.34815	1.99709
	7	0.606008	1.20192	1.19207	2.63077	2.86887	3.82982	2.71005	2.64321	2.4101	2.36542	1.94892	2.63264	1.85203
	11	0.664935	0.812708	1.52236	2.74615	1.45575	1.52798	2.07748	1.70498	1.42546	1.78846	0.911662	0.690015	0.635196
	14	0.728915	0.980165	1.29092	1.87672	1.75264	1.68801	1.03314	1.10802	0.734924	0.983272	0.473137	0.855777	0.769279
	Fig.6F
	metab	MCAO/R					MCAO/R+VK							group	Control			OGD/R			2			4
	metab1	1.6983	1.6474	1.6606	0.9279	1.8057	-1.588	-0.691	-1.5664	-1.7037	-1.4668			sample	A-1	A-2	A-3	B-1	B-2	B-3	C-1	C-2	C-3	D-1	D-2	D-3
	metab2	0.8758	0.8607	1.6564	1.9485	1.3066	-1.5969	-0.2987	-0.8772	-0.9384	-0.6946			G6P	0.505651	0.522716	0.523828	5.29161	4.33634	4.54366	2.99877	2.43228	2.71979	2.27938	2.35181	2.27776
	metab3	1.3543	1.9583	1.3369	1.8486	1.9224	0.108	-1.042	-1.4487	-0.7201	-0.2188			Arginine	53.6263	44.1356	47.4858	2.84652	2.31652	3.98433	17.1079	19.3178	13.6366	24.8082	29.8441	17.7344
	metab4	1.4731	1.9858	1.9601	1.1222	0.9229	-0.4733	-0.6308	-1.3468	-0.472	-1.4401			Ornithine	57.4459	92.1311	60.9517	111.431	124.971	90.9871	127.238	103.011	100.818	96.9304	125.456	106.791
	metab5	1.4191	1.8232	1.6057	1.0683	1.6231	-1.7397	-1.2685	-1.5742	0.0932	-1.6674			Acetyl-CoA	0.297604	0.394883	0.277227	1.48694	1.40683	1.65724	1.21045	1.1376	1.1502	1.0905	0.985813	1.1506
	metab6	1.0074	1.3921	1.7375	1.4834	0.9252	-1.1092	-1.6116	-1.071	-1.5517	-0.2692			α-KG	2.03868	1.84947	1.96779	5.77472	6.31686	7.4387	7.5452	8.48923	7.52073	10.2056	8.93446	7.07467
	metab7	1.6459	1.8063	1.1419	1.87	1.7681	-1.0281	-0.7174	-1.4209	-1.079	-1.0842			Cirtruline	2.95805	2.29255	2.68518	3.67486	4.38322	3.68208	3.73875	3.79155	3.19576	3.2803	3.55631	3.62196
	metab8	1.2663	0.8059	1.8464	1.8005	1.2428	-1.6973	-1.7251	-1.2618	-1.6902	-1.092			Citrate	78.1322	92.0196	92.9544	201.809	210.447	209.313	202.32	188.941	154.886	173.305	148.631	162.229
	metab9	1.2273	1.1868	1.5839	0.9868	1.4179	-0.9928	-0.6955	-1.7142	-0.1813	0.1002			Isocitrate	0.942556	0.816159	0.862293	3.64227	3.76901	3.40284	2.27983	2.5437	3.38556	2.61961	2.98764	2.9208
	metab10	1.4119	1.3627	1.1415	0.8338	1.7984	-1.4771	-1.6132	-1.5896	-1.2348	-1.79			Succinate	13.0123	16.0752	19.61	31.1434	35.0646	32.194	31.5968	21.0625	29.5098	23.4375	25.4879	28.0134
	metab11	0.8112	1.4333	1.4601	1.6609	1.5445	-0.9996	0.1265	-1.7983	-0.4245	0.0755			Succinyl_CoA	0.117393	0.150441	0.137978	0.44243	0.461478	0.44723	0.311666	0.285717	0.297973	0.277791	0.268147	0.279087
	metab12	1.2292	1.1102	1.5452	0.8037	1.101	-1.3885	0.0005	-1.68	-1.2648	-0.758			Lactate	158.811	197.155	185.091	651.431	605.496	638.621	527.53	390.341	486.56	432.58	529.657	519.524
	metab13	1.3418	1.7456	1.328	1.9828	1.9559	-1.0544	-0.6394	-1.3348	-1.12	-1.7067			Malate	28.189	14.9587	32.9747	100.137	108.907	97.0405	83.9598	85.3408	84.0257	67.1718	71.9594	74.3976
	metab14	1.2542	1.364	1.1672	1.7297	1.1594	-1.1781	-0.7674	-1.6627	-1.7424	-1.5731			Pyruvate	0.0981711	0.0899847	0.113182	0.649968	0.721034	0.701631	0.407114	0.386075	0.533359	0.437929	0.451542	0.47044
	metab15	1.3203	1.8197	1.5188	1.5361	1.8277	-1.378	-0.8451	-0.3331	-1.3259	-1.5886			Fumarate	1.59728	1.23976	1.73374	6.569	6.88147	5.8985	4.96349	5.13676	5.22773	4.09624	4.46519	4.53703
	metab16	1.4278	0.8393	1.8875	1.8286	1.7409	-1.5376	0.0199	-0.9277	-0.1354	-1.6494			Fig.6M
	metab17	1.3063	1.8583	1.838	1.9047	1.0078	-0.0106	-1.5064	-0.8581	-0.1778	-1.6296
	metab18	1.2553	1.619	1.353	1.4686	1.5559	-1.41	-0.0766	-1.0059	-0.687	-1.7378
	metab19	1.4962	1.4336	0.8234	1.0631	0.8322	-1.7629	-1.7767	-0.8971	-1.0337	-0.5444
	metab20	1.7939	1.3417	1.7151	1.5288	1.4471	-0.9761	-1.3737	0.0042	-0.0185	-0.286
	metab21	1.1784	1.293	1.0072	1.6496	1.818	-1.085	-1.3251	-0.9583	0.1505	-1.7693
	metab22	-0.9631	-1.2035	-1.3876	-1.208	0.1504	1.9883	1.1861	1.1116	1.6955	1.9253
	metab23	-0.3677	-1.4504	-0.464	-1.6263	-1.3798	1.1627	1.5823	0.879	1.9558	1.784
	metab24	-0.1727	-0.4965	0.1552	-1.5491	-0.3927	1.5199	1.2161	1.775	1.3994	1.6675
	metab25	-1.3506	0.0428	-0.6727	-1.7123	0.1093	1.6397	1.0259	1.2051	0.8341	1.4156
	metab26	-1.402	-1.3018	-0.2694	-1.6725	-0.3845	1.3625	1.7536	1.0545	0.966	1.2196
	metab27	-0.8475	-0.0035	0.1325	-1.6905	-1.6131	1.9555	0.9858	1.0253	1.8379	1.0495
	metab28	-1.6228	-1.497	-1.5147	-1.2099	-0.2467	1.1482	0.809	1.197	1.755	1.9461
	metab29	-0.4314	-1.1953	-0.8183	-0.6809	-1.1057	1.7557	1.1981	1.7561	1.6328	1.7177
	metab30	-1.179	0.0063	-1.5495	0.0512	-0.9388	1.8131	0.8223	1.6055	1.9343	1.6371
	metab31	-0.9084	-1.6413	-1.4422	-1.2972	0.0048	0.9717	0.8092	1.9902	0.8869	1.1321
	metab32	-0.4557	0.0605	-0.8395	-1.1919	-1.0131	1.3005	1.0739	1.5428	1.5467	0.8739
	metab33	-0.7192	-0.5558	-1.1787	-0.2086	-1.6149	1.4803	1.9646	1.4585	1.6472	1.4711
	metab34	-1.7562	-1.0726	-1.4104	-0.5869	-1.723	1.3762	0.8378	1.3652	1.0549	1.735
	metab35	-1.1384	-1.084	-0.2834	0.1164	-1.2755	1.8	1.167	0.8501	1.3612	1.9088
	metab36	-0.9009	0.0547	-1.5476	-0.8433	-1.376	1.6245	1.6537	1.3394	1.1318	0.8593
	metab37	-0.0726	-1.7872	-1.7655	-0.9292	-0.7998	1.6062	1.5901	1.3109	1.0147	1.9033
	metab38	-1.4169	-0.5322	-1.1702	-1.548	-0.929	1.2156	0.8911	1.2976	1.344	0.9372
	metab39	-0.9607	-0.3239	-1.163	-0.0268	-1.3894	1.7888	1.7742	1.8293	1.4615	1.6418
	metab40	-1.5866	0.1144	-0.6914	-0.4478	-1.5693	1.5848	1.1899	1.1783	0.9954	0.9823
	Fig.6K

## Sheet: Fig.7
	Contorl	OGD/R	2	4	8		Contorl	OGD/R	VK+OGD/R		Contorl	Arg(-)	Arg(-)+VK		Contorl	Arg(-)	Arg(-)+VK
	775.342	212.918	590.545	550.372	670.892		0.909578	0.187714	0.548175		498.147	52.2251	292.265		0.967456	0.387714	0.748175
	755.255	228.987	401.732	381.645	630.719		1.15885	0.239231	0.595761		526.268	160.693	353.524		1.11635	0.439231	0.695761
	711.065	293.264	445.922	486.095	618.667		0.931569	0.261956	0.652264		482.078	48.2078	317.368		0.916198	0.461956	0.6484
	Fig.7B						Fig.7D				Fig.7E				Fig.7F
	Control			Arg1(-)			VK				Contorl	Arg(-)	Arg(-)+VK			Contorl			Arg(-)			VK
Arg1	1	1.08333	0.916667	0.446667	0.4375	0.48	0.6506	0.6152	0.625		1.05405	14.2378	9.08108		NAD+	292.635	309.736	318.165	129.42	126.765	130.485	151.875	154.202	157.245
Asl	0.99711	1.04913	0.953757	0.615607	0.522399	0.551358	0.706994	0.747746	0.731792		1.05549	13.4513	9.40541		NADH	21.1848	22.9996	24.1934	11.4608	12.4514	12.0016	10.8758	11.0422	10.6704
Ass1	1.04789	1.02253	0.929577	0.130141	0.219718	0.189718	0.383662	0.306254	0.290704		0.891892	13.2081	8.18919		Fig.7L
Fig.7H											Fig.7I
	-			2-GD			Oligomycin				Contorl	Arg(-)	VK		Contorl	Arg(-)	VK
Control	1.0299	0.950706	1.0194	0.91056	0.89946	0.871755	0.558304	0.53482	0.490195		13.8134	11.2924	13.9645		3.5524	1.5576	2.7554
Arg(-)	0.726852	0.80319	0.741074	0.638326	0.687035	0.648678	0.314182	0.322235	0.338199		13.467	10.1808	13.9646		2.875	1.2454	2.2545
VK+Arg(-)	0.819889	0.897851	0.829307	0.69471	0.725143	0.704356	0.407253	0.372291	0.388416		13.1511	10.8723	14.7366		3.0546	1.1255	2.12584
Fig.7J											Fig.7M				Fig.7N
	-			2-GD			Oligomycin				Contorl	Arg(-)	Arg(-)+VK	Arg(+)	Arg(+)+VK
Control	1.00279	0.996817	1.0004	0.837545	0.741265	0.751663	1.22816	1.29637	1.24458		0.997889	0.187714	0.248175	0.347714	0.548175
Arg(-)	1.18593	1.18796	1.25931	1.16293	1.15678	1.19754	1.65037	1.72556	1.7158		1.04048	0.139231	0.295761	0.449231	0.595761
Arg(-)+vk	1.18798	1.13172	1.14007	1.05482	1.07895	1.09477	1.38265	1.3876	1.3199		0.961635	0.161956	0.252264	0.319556	0.552264
Fig.7K											Fig.7P

## Sheet: Fig.9
	Days	Sham			Vehicle					VK
	1	1.77883	0.614679	0.606489	8.31909	8.99821	12.7125	10.2565	14.5218	7.60293	4.1683	6.65473	3.66859	5.03491
	3	1.3169	1.11628	0.566818	1.09147	2.04181	2.25541	3.22014	4.9418	12.4256	6.80837	5.09696	5.68161	4.10655
	7	1.09722	1.19895	0.70383	1.59868	0.892773	1.19716	1.39303	1.43977	2.03972	1.40878	1.79384	1.44128	0.874103
	11	0.912768	0.832457	1.25477	1.13989	2.11536	0.947489	0.418563	0.747032	1.45895	2.37518	1.72635	1.9509	0.825384
	14	0.765759	0.851343	1.3829	1.42817	2.50618	2.48554	0.902521	0.929553	2.14607	2.36846	3.20027	2.52658	4.42549
	Fig.9C
	Days	Sham			Vehicle					VK
	1	1.27174	1.04483	0.683432	2.72595	0.538772	2.51791	0.488336	2.70921	1.39084	0.89039	1.53862	0.514654	0.131791
	3	1.41298	0.6996	0.887419	1.14693	0.925472	1.96671	0.715736	0.755752	0.346325	0.282684	0.338331	0.29033	0.73748
	7	1.05448	0.87621	1.0693	1.46637	1.16151	1.46621	1.57276	1.04259	0.821958	0.691265	0.759201	0.57168	1.07353
	11	1.07091	0.910848	1.01824	1.01836	0.645744	0.61801	0.987618	0.924493	1.06677	0.664173	0.608164	0.882741	0.675386
	14	0.732569	0.904319	1.36311	0.532084	0.484254	0.493276	0.696898	0.994352	0.965094	0.627782	0.509862	0.558062	0.424186
	Fig.9D
	Contorl	VK	siAMPK	siAMPK+VK		Contorl	VK	siAMPK	siAMPK+VK		Contorl	siAMPK	siAMPK+VK
	0.939897	2.87714	0.598175	1.14128		1.0254	0.103867	2.68555	1.449		1	0.353837	0.62865
	1.19748	2.39231	0.555761	1.27007		1.0574	0.38369	2.7482	1.51282		1.06382	0.39854	0.7048
	0.862621	2.61956	0.152264	1.33825		0.91556	0.110219	2.42908	1.27843		0.936176	0.4019	0.4485
	Fig.9F					Fig.9G					Fig.9I
	Contorl	siAMPK	siAMPK+VK			Contorl			SiAMPK			SiAMPK+VK
	428.147	286.225	323.264		Pkf1	0.8312	0.9845	1.1878	1.7369	1.6127	1.6604	1.2656	1.3183	1.2919
	426.268	260.693	353.524		Pfkfb3	1.0284	1.0217	0.9463	3.3459	3.3628	3.3371	1.0546	1.1685	1.1419
	482.078	298.208	367.368		Pkm2	1.0372	0.9658	1.0031	2.1364	1.9825	1.9273	1.6718	1.6942	1.5993
	Fig.9J				Idh1	0.9135	1.0614	1.0276	0.7251	0.6983	0.7149	0.8567	0.8429	0.8354
					Idh2	1.0168	0.9842	1.0057	0.4513	0.4679	0.5281	0.5634	0.6127	0.5615
					Ogdh	1.0249	1.0536	0.9218	0.5976	0.5743	0.6429	0.7951	0.7268	0.8837
					Fig.9K
	Contorl	siAMPK	siAMPK+VK		Contorl	siAMPK	siAMPK+VK		Contorl	siAMPK	siAMPK+VK
	1.34705	13.1854	8.43106		0.885021	17.2661	11.5596		1.08188	2.72478	1.93484
	0.83586	11.6237	7.86778		0.834482	16.3744	12.2126		1.06293	2.39041	1.80474
	0.817093	11.5992	8.55507		1.2805	16.2724	11.6159		0.855186	2.72714	1.95598
	Fig.9L				Fig.9M				Fig.9N
